# Supplementary material for: Structural insights into the iron nitrogenase complex
Source: Nat Struct Mol Biol. 2023 Dec 7;31(1):150–8. doi: 10.1038/s41594-023-01124-2 (PMC10803253; doi:10.1038/s41594-023-01124-2)
Supplement: Supplementary file 4 — Statistical source data. [file 41594_2023_1124_MOESM4_ESM.xlsx]

## Sheet: Fig. 1b
Fig. 1b: Activity Assays
Quantification of Dihydrogen (H2)
Assay Atmosphere	AnfH2:Anf(DGK)2 [nmol/nmol]	Replicate	H2 measured [nmol]	H2 specific activity [nmol/(nmol(FeFe*s)]
Argon	0	1	15.8104	0.0818326
Argon	0	2	13.6065	0.0704256
Argon	0	3	15.0947	0.0781283
Argon	1	1	47.5578	0.246153
Argon	1	2	44.3945	0.22978
Argon	1	3	37.6326	0.194782
Argon	10	1	369.654	1.91329
Argon	10	2	354.915	1.83699
Argon	10	3	330.664	1.71147
Argon	20	1	496.149	2.56801
Argon	20	2	561.047	2.90391
Argon	20	3	510.617	2.64289
Argon	30	1	606.071	3.13695
Argon	30	2	611.584	3.16548
Argon	30	3	612.554	3.1705
Argon	40	1	709.9	3.67436
Argon	40	2	630.854	3.26522
Argon	40	3	651.769	3.37348
Argon	50	1	698.224	3.61392
Argon	50	2	646.552	3.34647
Argon	50	3	642.944	3.3278
Nitrogen	0	1	10.0256	0.051891
Nitrogen	0	2	9.93683	0.0514318
Nitrogen	0	3	8.80165	0.0455562
Nitrogen	1	1	39.6224	0.205081
Nitrogen	1	2	36.859	0.190777
Nitrogen	1	3	31.3144	0.162079
Nitrogen	10	1	150.557	0.779262
Nitrogen	10	2	142.643	0.7383
Nitrogen	10	3	132.268	0.684602
Nitrogen	20	1	211.113	1.09269
Nitrogen	20	2	225.474	1.16703
Nitrogen	20	3	195.297	1.01083
Nitrogen	30	1	217.915	1.1279
Nitrogen	30	2	243.278	1.25918
Nitrogen	30	3	237.611	1.22985
Nitrogen	40	1	283.747	1.46864
Nitrogen	40	2	247.749	1.28232
Nitrogen	40	3	248.282	1.28508
Nitrogen	50	1	303.089	1.56875
Nitrogen	50	2	298.996	1.54756
Nitrogen	50	3	260.904	1.35041
Quantification of Ammonia (NH3)
Assay Atmosphere	AnfH2:Anf(DGK)2 [nmol/nmol]	Replicate	NH3 measured [nmol]	NH3 specific activity [nmol/(nmol(FeFe*s)]
Argon	0	1	-9.51905	-0.0492694
Argon	0	2	-10.582	-0.0547712
Argon	0	3	20.1011	0.104041
Argon	1	1	-3.75133	-0.0194164
Argon	1	2	3.88841	0.0201259
Argon	1	3	-0.137085	-0.000709537
Argon	10	1	1.4083	0.0072892
Argon	10	2	-6.42499	-0.0332549
Argon	10	3	5.01668	0.0259657
Argon	20	1	-14.3008	-0.0740192
Argon	20	2	2.07594	0.0107448
Argon	20	3	12.2249	0.0632744
Argon	30	1	3.92166	0.020298
Argon	30	2	-0.908923	-0.00470447
Argon	30	3	-3.01274	-0.0155936
Argon	40	1	-14.5881	-0.0755062
Argon	40	2	11.6808	0.0604583
Argon	40	3	2.90731	0.0150479
Argon	50	1	-11.8881	-0.0615312
Argon	50	2	-9.27696	-0.0480164
Argon	50	3	21.165	0.109548
Nitrogen	0	1	-21.3489	-0.110499
Nitrogen	0	2	3.29071	0.0170323
Nitrogen	0	3	15.7843	0.0816977
Nitrogen	1	1	2.02665	0.0104897
Nitrogen	1	2	2.08425	0.0107878
Nitrogen	1	3	18.9563	0.0981154
Nitrogen	10	1	49.6235	0.256845
Nitrogen	10	2	65.4869	0.338952
Nitrogen	10	3	56.434	0.292095
Nitrogen	20	1	96.7763	0.500902
Nitrogen	20	2	97.1657	0.502918
Nitrogen	20	3	96.1155	0.497482
Nitrogen	30	1	117.109	0.606144
Nitrogen	30	2	107.673	0.5573
Nitrogen	30	3	112.138	0.580412
Nitrogen	40	1	120.829	0.625394
Nitrogen	40	2	134.957	0.698521
Nitrogen	40	3	110.062	0.569666
Nitrogen	50	1	129.464	0.670089
Nitrogen	50	2	123.907	0.641326
Nitrogen	50	3	145.839	0.754845

## Sheet: Fig. 1c
Fig. 1c: Mass Photometry
Masses [kDa]
AnfDGK (top)	AnfH (middle)	AnfDGK + AnfH + AlF3 (bottom)
223.279	82.0633	458.599
184.251	73.9096	313.128
178.842	-82.4571	352.666
189.816	63.6006	314.682
222.397	85.0048	315.62
-51.8387	62.2716	380.727
221.22	103.899	360.066
240.614	84.6286	373.055
139.101	74.8094	374.854
-52.6995	63.4486	392.293
174.763	95.4895	367.049
212.265	57.3814	-71.6776
257.047	79.995	361.482
264.292	46.5623	354.045
77.6724	-64.4076	409.759
202.52	101.014	-28.3758
251.172	74.3973	-49.3412
205.326	81.4409	375.466
257.888	72.7611	362.779
252.096	91.2581	381.714
222.481	71.458	378.327
223.19	68.0214	-29.1915
245.112	55.995	-78.2213
257.198	-113.181	382.378
260.612	87.0771	337.217
179.396	78.8635	345.366
205.788	85.7768	572.114
229.01	-42.0226	400.137
212.93	80.0088	359.54
223.635	77.9803	364.772
208.223	77.1783	367.851
223.777	75.2397	-77.418
221.353	125.036	362.229
209.263	81.7215	384.02
199.615	67.7207	93.2372
-49.7346	67.7438	-33.0228
262.919	71.1072	131.528
268.954	110.371	365.184
249.123	74.4761	394.706
233.653	80.959	379.617
244.018	89.6609	376.142
235.596	-49.9232	359.079
51.686	58.9504	350.216
246.286	73.8994	397.108
279.889	57.3354	49.802
207.385	84.4457	-67.7245
196.831	57.6535	61.7092
234.034	77.0863	-68.5985
182.734	57.0924	377.65
232.881	73.991	380.334
218.016	82.6125	361.557
244.561	68.7763	-48.4515
-51.0271	76.028	60.5617
186.905	65.2122	350.677
242.394	93.6088	378.493
192.519	97.4914	385.759
250.023	73.1331	81.5984
-40.3066	77.4483	79.058
144.474	79.5377	365.931
262.483	73.8371	-242.715
197.655	-75.8205	233.373
201.95	98.9311	-47.2337
-282.335	99.8501	374.501
266.403	61.0703	85.1993
266.051	89.6293	319.853
272.838	69.1062	364.818
229.042	96.3515	364.406
154.775	64.7283	367.896
135.651	79.4589	362.294
84.211	61.6988	59.6691
-52.0407	-88.5424	364.328
256.757	-80.1341	384.623
241.503	39.0803	-57.3956
224.673	57.2318	-77.9346
252.561	-89.6303	355.819
155.066	-89.4695	362.846
229.073	73.6351	365.307
57.5767	79.8003	360.342
171.094	91.3756	365.776
258.555	84.3135	381.248
33.5947	75.9469	44.6614
-42.7191	82.7899	314.515
186.359	-95.3628	361.262
54.6059	94.2611	360.381
236.329	72.5169	362.611
214.668	72.1075	-78.1689
234.073	74.5725	317.889
217.972	103.175	360.132
250.739	64.3869	354.215
220.75	73.1434	115.989
274.846	56.2226	352.094
191.686	78.5469	360.899
250.514	69.7682	364.446
258.546	73.6735	369.39
231.548	-34.6771	398.833
157.343	-81.1399	57.1822
276.804	-47.0441	79.5816
212.744	75.7347	-50.0807
41.4082	81.7703	346.77
233.308	132.084	368.483
42.3208	70.8106	493.128
214.161	53.0475	53.8328
168.693	55.859	359.507
212.181	106.093	-278.585
171.893	-59.8242	-67.064
252.853	52.6191	345.19
98.066	65.1414	394.457
233.657	79.1426	379.613
288.944	-96.874	360.757
231.395	85.7795	-42.083
238.282	53.4224	334.865
-46.2327	72.8615	336.997
199.119	-88.2954	365.481
232.759	81.4213	349.497
-50.7679	58.0475	-85.1228
271.143	70.9559	365.229
254.936	-51.2748	390.128
105.769	-40.9263	-64.9079
250.881	77.5889	369.798
169.68	96.9743	333.393
256.93	101.6	350.628
254.056	90.3753	366.588
252.462	89.025	335.639
259.535	-31.1214	331.407
174.148	-56.4393	132.889
198.822	73.0653	384.124
175.237	96.8914	355.699
282.052	77.3391	99.4861
276.519	-63.9682	394.464
141.967	70.3621	-104.095
263.234	74.9364	371.087
245.412	65.391	-99.7469
67.915	77.6431	380.677
233.001	76.3697	342.242
333.191	84.0461	-83.4751
109.072	-39.7948	386.644
160.346	64.4529	-71.5661
225.814	70.362	423.4
150.716	60.2513	367.835
50.0098	84.6001	388.411
242.909	91.9878	367.84
-34.3268	98.0112	358.111
275.575	90.8056	372.682
192.309	67.2796	63.6169
127.643	40.5015	378.927
208.798	71.3217	58.0991
239.622	-44.9145	-54.9323
74.8379	68.3707	435.909
229.862	75.7248	401.206
32.5548	116.46	339.444
224.373	88.1364	79.7144
235.55	81.4297	366.126
223.842	185.712	-69.0788
167.646	54.5114	368.633
232.814	61.7036	361.266
163.083	58.0296	-60.9881
272.285	76.7346	363.162
330.257	82.4713	-367.554
241.439	86.19	379.019
233.973	-78.7646	85.1249
249.395	56.0982	-84.36
224.82	42.4365	361.853
231.597	63.9148	374.279
179.537	70.8303	368.253
95.7093	79.5931	378.362
157.627	80.3174	370.43
213.453	69.9582	-365.292
242.591	75.433	407.305
180.869	-63.0719	337.521
248.529	85.6419	357.33
47.093	52.2972	376.838
36.2177	80.2127	351.399
203.576	82.5929	55.5241
248.282	-28.5182	386.936
143.537	77.9764	-103.574
234.369	62.6755	-74.9205
240.469	71.0802	365.203
285.8	69.7188	372.006
-187.827	66.9787	405.907
206.318	52.1278	50.2933
292.159	91.2215	292.147
236.162	73.1735	353.751
265.178	45.0382	-73.1117
261.835	84.6227	48.2637
255.9	-93.0097	90.7944
-75.5994	63.4083	-88.4847
214.408	80.2012	397.917
222.58	83.209	389.236
269.592	68.9504	88.708
173.946	67.5587	375.348
237.545	55.7055	-76.227
33.8462	49.5425	-75.5487
218.148	89.458	63.0439
236.914	74.0385	79.4923
-42.9767	81.8525	-36.2043
230.556	46.0473	88.1145
-34.5735	-36.7175	35.9694
249.137	-52.4956	-34.2578
232.331	67.9815	297.802
222.24	60.6009	-64.6984
292.218	-43.4398	-77.3275
195.281	-43.2461	-77.5613
232.923	-64.7711	118.825
189.873	64.9314	368.277
38.7771	81.9343	-46.7878
223.912	73.1942	74.9554
81.218	63.395	43.4359
70.1395	73.9574	338.195
-31.6551	76.5608	449.236
242.289	84.9168	-73.045
190.084	73.2561	67.7896
230.215	71.7745	373.368
269.989	-73.1849	373.585
49.9371	72.8984	355.397
-38.9607	-38.6411	395.759
223.932	74.1812	75.8184
165.304	83.0539	71.8417
282.052	76.9872	52.6471
-36.5722	-82.1158	354.055
185.203	81.1022	345.909
245.582	81.2005	-70.3566
158.682	-86.3299	79.823
241.834	80.8321	90.3648
230.365	-45.6904	365.386
162.622	78.5401	364.545
-179.539	71.6739	378.946
-49.1377	85.2308	354.229
-45.4088	100.505	76.2314
223.451	78.1952	185.365
264.59	59.139	79.3191
52.5528	69.7678	75.3952
231.939	62.1289	405.594
150.732	82.0122	380.753
150.438	127.55	328.27
238.564	77.0257	364.905
207.573	67.8101	-49.0327
237.238	46.4737	30.8866
255.074	64.0041	34.657
356.925	-47.7127	396.498
-53.7216	66.1073	83.8978
151.059	43.8544	383.19
248.22	-50.9447	364.594
-60.9835	-66.9082	331.313
212.463	65.9012	373.878
-57.2248	63.4192	360.5
232.591	67.3166	-84.0185
252.264	-77.0227	367.73
217.548	79.3008	388.662
228.392	54.7603	-74.0241
206.592	-55.8112	76.7937
231.716	-63.7363	-67.4245
223.309	47.5067	368.687
248.165	-41.5283	344.395
258.874	91.7121	54.0284
148.958	85.4657	353.705
229.847	77.1118	387.333
90.1554	84.4516	360.922
205.438	-57.8282	62.62
252.265	97.2674	668.642
233.238	-73.778	357.453
235.064	90.0662	64.392
46.7578	65.6723	94.1589
249.512	83.3719	384.095
246.406	74.7848	348.883
213.58	54.9415	363.452
46.7063	72.6915	76.2486
233.21	68.2638	-87.4386
271.765	-50.5277	322.568
221.489	73.4337	348.086
228.558	73.2908	72.0458
78.8758	78.7274	-103.787
234.15	64.067	372.125
36.4209	60.7665	335.169
217.966	-79.0748	380.907
207.952	-34.389	71.0502
242.411	66.0788	380.795
232.751	75.0954	118.875
-41.1778	77.7258	360.937
242.179	87.3204	317.068
-49.3696	152.272	351.795
174.016	89.9111	-91.4624
63.0796	123.581	49.0287
233.607	86.3071	361.077
192.863	56.7277	379.498
264.454	82.1839	348.43
-34.1081	78.1022	-69.7735
-62.7325	68.3997	382.111
222.488	-89.1893	341.397
219.715	75.5877	332.449
270.862	89.391	381.001
159.403	87.5312	75.9605
218.995	54.5841	382.222
-37.2568	98.9481	349.336
242.503	58.5149	66.6098
225.866	56.4746	375.414
238.953	66.0504	352.004
168.857	-90.5908	366.76
227.364	92.4713	82.9126
-52.5514	94.4411	-75.5017
239.151	60.3987	331.525
41.7501	-60.7964	388.215
274.245	-98.4283	352.58
257.875	72.5192	361.981
235.234	55.0799	-44.2958
269.691	95.9003	415.547
237.388	88.2249	41.0036
-85.6859	84.0293	352.212
212.105	75.3017	382.129
-75.0669	-67.1853	-58.136
248.321	47.367	371.051
261.213	61.6304	334.683
250.553	53.9506	381.1
228.947	64.5773	383.924
256.403	80.2537	383.968
259.559	-42.5285	394.822
241.523	79.0694	-54.0796
209.467	70.4132	402.867
228.604	57.5728	328.979
266.798	75.1696	353.322
185.631	73.6672	-73.0198
-251.688	92.0839	349.202
241.247	-87.8406	345.35
235.452	76.0473	315.521
239.485	61.2311	367.71
255.135	68.8153	-66.3531
-57.1718	-97.3999	-297.418
178.855	69.7088	402.827
256.857	-78.897	348.811
242.504	50.2983	376.117
259.182	-45.8	380.534
236.198	60.084	345.286
228.697	64.7675	307.728
255.399	-33.0507	365.769
229.982	67.9485	391.408
232.977	73.6347	281.014
240.632	81.5431	348.476
227.846	-68.5239	364.101
258.113	-39.8691	345.842
232.083	79.2812	382.983
268.469	96.5844	348.767
237.755	-111.407	380.818
248.286	70.8028	385.173
218.181	-68.5575	384.356
241.933	70.2013	388.415
249.564	67.6698	74.0397
-44.527	53.9994	356.956
121.919	71.6621	352.652
49.7436	77.4567	34.7735
163.107	55.7609	35.2025
167.555	78.6203	73.4376
50.32	62.1955	367.092
152.217	72.9142	367.495
203.409	67.6517	68.8523
257.491	79.419	378.298
88.4551	58.5199	403.15
256.342	61.2865	326.929
217.953	57.8424	354.098
238.078	-91.3216	-79.3987
166.984	94.3442	-126.081
-33.5864	63.3209	-120.087
239.305	71.8412	320.656
272.388	-59.0039	272.872
269.283	65.3759	291.483
204.834	81.2536	360.713
218.386	65.6117	376.171
-52.5467	79.785	370.806
-76.615	69.1762	364.379
163.996	82.6001	305.543
229.585	72.2868	358.498
250.348	54.6777	215.164
232.849	46.4391	65.7245
229.306	57.6021	325.758
-38.5842	73.2826	157.973
55.9174	73.5169	72.4139
209.67	31.4013	48.9634
228.854	52.3987	391.085
208.101	-47.4718	366.683
245.755	-63.6245	577.514
57.6928	48.9308	342.566
209.349	90.7136	-341.757
218.756	59.5561	299.195
241.365	-89.2671	338.196
44.7975	77.1789	295.951
249.569	-69.5604	422.374
207.54	78.8669	392.888
196.432	73.8622	369.866
41.5293	81.9569	-68.2317
222.078	68.5399	65.9443
235.387	74.9734	372.776
140.058	62.2566	62.4921
262.513	82.4947	356.191
274.488	62.6051	365.317
223.219	98.5854	331.73
77.8363	66.4164	391.834
252.925	-35.5402	-93.4434
282.839	59.9427	64.1596
246.545	99.6469	364.579
241.479	-49.8479	397.713
228.126	72.5667	372.072
170.992	-51.734	-57.5214
-37.967	88.3034	364.349
223.238	84.7097	111.165
-38.3223	72.1375	411.426
45.898	-34.7392	392.588
213.515	71.3615	289.614
233.952	-36.1735	386.056
145.28	67.0898	351.801
149.414	65.0452	360.109
226.899	75.4665	360.666
206.514	78.4299	333.539
272.63	68.174	389.438
269.005	-49.7804	-61.8017
229.692	57.5882	316.626
245.784	63.5887	337.684
172.53	-39.4554	348.484
238.866	77.7948	384.04
160.398	-70.0533	-76.395
243.575	-89.2487	71.4106
-72.1183	67.4119	389.972
187.481	-32.6124	578.857
217.589	91.2291	364.557
165.934	80.5485	-70.3688
37.0362	-43.2933	372.585
227.646	-40.0034	347.947
68.8357	82.4886	359.566
219.745	69.0017	-75.4158
223.7	43.7474	355.401
37.5244	-68.5787	354.875
251.345	-46.9895	82.1979
213.838	96.119	79.6791
203.703	88.5151	-62.0121
178.625	65.0266	356.73
241.007	78.0889	-59.8032
-36.769	-64.6219	351.762
208.118	90.4785	351.694
243.102	71.9946	-65.0565
229.661	69.3142	374.834
231.849	67.1567	337.661
246.769	76.0608	-72.0882
220.361	65.5613	81.8123
232.605	78.9328	375.003
71.1748	73.8699	47.4257
227.412	66.408	382.819
260.197	82.5639	347.914
226.798	68.8378	-336.613
225.472	91.4215	69.9719
-37.5175	89.7706	461.154
265.328	94.4456	-40.6499
49.8094	76.6589	374.47
257.536	90.0661	320.529
247.691	41.3788	-52.203
222.606	80.7135	88.1865
-33.83	65.4831	-49.9018
212.244	67.7662	385.134
204.851	61.5235	-39.1403
226.287	65.0763	266.255
242.11	82.7954	352.789
214.605	-103.308	309.666
238.42	53.6152	339.417
267.772	56.7712	331.274
76.3466	43.2732	83.8501
63.2291	64.8726	371.076
233.774	90.1589	318.359
241.5	107.024	-78.5894
71.6128	90.7757	382.305
191.174	-82.3981	393.707
248.445	-79.4779	77.3135
227.354	-74.4952	364.329
210.992	64.4944	384.871
198.703	84.4048	336.074
92.0039	65.1128	53.5968
212.382	84.5474	333.398
253.262	69.1155	360.367
113.504	51.3858	59.8425
89.3126	59.5713	360.799
247.142	75.4876	56.3155
75.1954	71.5006	351.6
223.64	88.9083	358.11
89.6548	67.4586	-59.4586
227.036	56.481	-74.5237
54.7628	61.9511	389.496
245.275	47.6047	85.8634
267.705	75.7516	334.553
60.9647	78.8815	-289.915
226.458	63.9848	371.387
106.132	78.831	347.772
216.153	72.3117	65.8264
70.0399	69.2788	406.684
235.735	-35.6994	-41.9935
208.754	79.1689	332.243
-45.69	66.3408	366.262
207.146	-77.884	394.976
240.671	87.6442	-63.7555
270.493	91.3307	340.436
229.783	-95.5064	35.941
172.02	64.3269	404.473
240.364	76.8194	335.602
241.517	96.9255	278.165
42.9651	60.0555	350.37
178.528	77.6633	399.1
229.569	66.1049	386.439
224.76	-42.2095	72.0989
-88.5573	69.1258	-59.0536
79.7727	73.0019	-135.286
254.655	57.3089	-42.5422
223.183	43.6892	318.76
261.623	68.1461	337.896
241.733	131.526	358.076
219.996	85.6363	361.803
242.045	60.7586	-90.722
197.403	80.8861	-69.9074
247.195	76.1274	324.701
-72.57	58.4084	398.015
176.848	88.8182	74.2393
245.117	39.3343	-59.8589
248.275	74.3165	383.16
254.653	60.9379	374.514
233.092	64.0895	378.731
170.332	63.7225	-88.7362
240.893	85.4537	378.085
183.531	75.8032	-31.2234
254.406	60.1748	410.91
197.225	44.439	371.58
47.9671	84.379	64.4236
80.0107	68.1487	60.5494
230.245	69.7375	369.871
270.209	50.5221	354.293
261.016	68.3565	-68.5879
212.356	-77.0843	321.802
225.656	50.964	-61.6044
163.929	59.2638	239.342
241.157	-47.756	-110.82
179.72	-62.6247	396.085
214.299	61.1095	368.285
250.638	54.4246	350.977
284.333	83.0726	65.9523
-81.2119	63.1599	375.043
241.16	73.7248	356.287
230.68	84.0481	274.577
227.001	87.6501	310.171
93.7914	67.7878	307.268
249.572	-75.3397	392.21
251.287	70.33	364.129
203.584	66.2617	-75.3794
68.9015	98.1521	349.536
159.939	-58.0136	302.998
245.134	76.0527	357.556
83.5528	-59.2508	-110.064
236.059	73.4537	86.3349
176.547	95.6618	-103.502
242.021	-58.2993	350.769
240.38	57.7836	62.0685
222.805	61.6979	378.468
221.622	78.4767	353.23
127.235	68.3728	-34.5415
209.541	84.9899	354.208
275.533	69.3903	361.95
230.182	89.8523	372.774
93.8984	-62.7684	-69.0121
392.191	70.0844	395.317
165.051	73.6712	-347.007
77.4409	71.5865	-99.777
252.494	-84.727	61.9818
196.244	68.7846	426.641
176.665	76.4994	-77.8285
225.313	60.2268	62.2693
239.022	32.4098	363.801
70.7222	63.5556	352.574
240.487	84.4261	192.437
223.575	59.106	-189.655
231.037	-73.5928	386.436
65.0279	71.4167	361.333
-42.7743	58.7712	350.837
243.362	36.655	377.214
203.912	73.9261	367.161
-53.0437	66.9829	348.638
205.093	-43.1301	378.778
51.5833	62.5372	344.112
198.053	92.2452	-105.484
213.13	-35.5148	-77.4241
-56.8497	84.5677	357.354
248.949	-54.1411	399.699
216.212	54.9109	364.296
255.637	84.4547	61.0578
227.996	86.8855	-292.581
290.759	85.7376	371.108
156.942	40.039	-50.0454
259.606	70.8769	406.397
237.701	62.3013	393.973
162.424	67.7615	369.762
-40.0315	64.6733	359.352
263.139	-56.9056	-57.9134
170.675	66.3454	364.487
235.645	-43.7108	59.584
212.898	83.9563	-53.7429
215.086	-53.4051	371.843
214.119	77.3583	399.513
234.98	76.6954	352.488
254.87	-84.4514	379.549
206.588	-65.0557	401.309
-155.683	62.5628	362.764
178.043	-66.1079	365.77
241.486	57.0924	322.744
224.002	55.0636	356.268
35.7424	62.1579	358.5
190.057	77.31	348.572
256.449	61.0328	359.644
-60.785	55.0285	378.612
-34.3018	79.7661	379.816
242.526	-42.2631	344.055
232.798	-77.3643	-47.862
230.744	46.6695	55.3941
203.827	-42.2827	340.245
243.099	68.8047	357.643
177.565	73.1899	-73.2864
240.371	87.3683	361.813
270.975	86.6714	-81.1157
258.558	83.833	384.968
167.617	40.547	198.142
191.051	56.9443	-61.7443
245.992	68.3213	77.3182
170.531	-39.9632	353.947
231.709	67.7204	397.124
189.719	70.5156	362.095
226.955	68.2535	338.69
239.476	65.3663	94.4003
192.564	65.3712	393.984
259.663	71.0814	364.21
226.714	81.6021	356.335
240.606	70.037	278.603
264.284	65.2879	373.52
220.617	68.3568	367.559
224.372	56.1871	342.174
160.028	62.7168	369.276
214.091	71.0578	368.023
244.477	69.1256	358.877
252.165	62.4899	376.82
286.458	86.2652	386.939
218.282	67.8946	366.6
211.058	70.6487	357.139
231.234	98.488	-69.3981
410.781	68.8565	368.213
226.414	71.1682	337.188
206.366	64.664	353.997
192.237	65.7416	371.212
231.044	-51.9138	382.304
185.76	-66.3646	-68.4184
-140.458	70.0449	340.396
189.579	64.2406	360.313
230.224	-66.0439	405.067
179.545	-70.2419	57.0463
41.6449	81.1805	-64.3291
190.379	75.8237	379.159
240.564	78.0737	361.035
236.986	76.5814	-84.5944
170.296	48.7601	-102.71
-39.1155	81.8231	-250.32
-56.3374	88.7679	104.526
-46.8245	-52.7046	357.657
-55.1489	35.0255	73.6497
62.1535	74.7562	373.712
215.474	55.2445	352.407
259.676	69.9901	69.1397
47.2617	83.8792	392.887
222.415	55.0947	248.787
34.6757	117.574	84.2695
234.113	58.7319	347.671
162.123	82.246	386.922
164.214	83.2413	83.853
194.953	73.6735	-78.1146
265.366	-61.0502	360.606
227.003	54.0922	385.418
32.8381	79.7818	72.1351
225.037	65.1146	295.649
259.813	74.5313	-302.562
262.611	95.5989	-84.9896
-79.1341	70.9884	333.895
248.237	93.3378	351.598
-37.4517	80.607	357.541
198.563	91.4779	248.658
183.789	69.5325	40.3993
126.739	57.7533	355.393
-54.2271	67.9744	299.757
288.164	77.1032	445.159
248.37	84.0163	343.735
256.452	58.3482	-72.4981
56.5397	66.1386	368.524
230.643	77.8065	361.966
41.4375	82.0039	360.367
242.148	-39.8644	363.701
147.216	61.0267	381.398
149.082	59.8979	-83.4338
141.087	69.6987	389.119
240.228	82.5226	-370.241
212.381	80.0906	139.297
159.061	74.1155	353.672
216.398	54.1236	369.795
162.28	72.9364	336.508
-29.0872	-54.8915	355.949
232.936	-45.0824	330.956
230.62	76.843	41.1904
224.637	79.9294	101.89
70.0605	-82.245	367.502
217.164	62.7117	366.439
256.913	50.5464	348.017
-48.9443	-66.0368	344.097
265.504	55.6768	379.44
285.238	-37.971	366.082
208.399	84.2089	278.843
32.9341	78.2026	-72.5629
270.916	58.306	394.774
-49.5894	74.849	267.278
32.3899	-33.65	379.251
251.41	58.441	358.103
260.645	32.1521	342.156
254.481	65.4722	398.744
76.0547	64.5336	403.217
233.31	67.4749	380.512
-48.2468	53.5354	59.7344
212.829	94.6163	387.073
164.614	128.929	367.197
185.033	-47.0314	78.3365
-59.8649	52.0622	59.2445
194.916	70.0398	107.134
232.814	67.6096	303.258
-94.0447	52.6513	332.646
206.195	76.8778	351.34
238.616	41.0001	73.6948
240.318	84.6164	370.037
257.293	-92.8903	375.148
177.445	32.9574	353.512
206.163	86.5814	303.274
239.712	41.6525	-72.4482
208.915	43.938	358.427
278.949	68.8857	375.844
251.329	-91.8597	391.759
219.36	78.2571	331.553
-50.2345	66.8192	355.733
267.762	72.3837	349.409
265.072	99.5509	355.071
229.381	100.935	366.332
95.8094	68.8856	-62.2128
206.968	68.2037	65.8064
285.65	-40.2041	-123.138
241.384	70.0758	77.3425
240.457	67.6485	344.11
232.845	85.1264	-66.7638
159.942	51.5324	346.452
65.0699	70.7104	355.705
223.182	60.6536	221.791
244.95	72.625	-176.072
236.404	-76.8478	386.858
233.306	63.5266	356.558
185.27	88.2992	60.4043
226.228	77.4442	303.387
257.761	71.8536	345.063
-44.6266	63.8779	65.5182
53.2109	61.6592	343.139
32.6281	42.5984	-78.013
212.918	63.0908	330.818
218.748	70.7912	370.959
110.848	39.1722	382.542
233.07	81.6291	389.404
222.585	61.4869	82.4362
222.056	-68.6475	-23.8705
231.961	-35.0419	362.272
224.47	57.2319	295.854
244.106	64.7611	-60.3776
227.309	63.7178	-73.8133
233.235	56.8004	346.325
-32.1238	34.8051	346.858
363.759	38.8537	373.948
260.093	63.8772	377.065
233.784	66.4665	-75.943
249.557	51.574	383.765
256.414	65.1922	383.088
236.195	64.1593	65.6661
236.716	58.6281	339.391
160.349	64.9913	358.921
-67.5361	51.7286	361.027
-249.582	51.7569	369.14
224.566	71.4925	88.7415
256.005	46.0551	341.777
218.608	58.456	356.201
37.4869	78.4585	354.118
-128.046	76.3596	337.859
236.747	67.4354	172.44
219.594	75.1602	-162.769
200.431	73.4922	368.476
-57.1296	68.6145	384.755
250.964	71.8136	377.255
248.65	75.1529	374.676
-39.3033	-39.8293	371.782
227.812	50.0925	340.382
235.659	66.5405	333.121
-42.2218	68.2555	375.062
-39.3496	85.8063	338.161
217.578	70.0738	367.018
122.669	75.5745	366.41
-34.5658	144.813	369.392
271.409	73.0343	335.982
227.131	72.6399	379.855
-32.4128	70.8249	-58.9009
233.594	61.6001	390.615
196.548	56.8334	-59.4548
-44.2985	70.9689	352.12
43.246	43.6139	296.242
219.641	-79.9922	-69.2592
183.722	-29.8119	393.165
183.072	98.5999	363.095
270.05	66.0162	358.412
-162.862	45.4373	364.802
256.405	55.1807	278.859
170.559	71.2576	-271.888
160.443	-31.5335	292.499
229.902	64.9533	379.955
280.677	-89.9918	366.477
163.612	64.3903	382.832
250.924	74.0645	298.443
263.629	81.2796	342.571
91.661	-50.9243	316.461
-164.661	-44.6924	-49.8415
-40.7966	52.5404	431.035
98.2893	80.2008	397.02
247.58	73.4136	230.693
55.6116	70.9773	-226.577
47.4977	56.2247	379.292
-103.682	73.7669	-37.7114
247.199	68.4567	-72.537
179.509	72.0037	372.417
247.064	73.6242	284.52
79.158	64.095	379.164
215.005	74.0273	340.287
148.561	76.6617	371.163
248.022	88.8774	320.907
242.484	80.8096	361.171
231.809	-43.3048	349.348
91.7451	65.2349	264.569
212.674	-49.3943	363.135
277.087	62.3786	395.626
232.478	64.4717	355.716
169.494	-60.1716	359.912
269.757	63.9829	386.919
64.7123	58.1159	369.848
169.948	67.9106	58.5604
165.809	56.2316	374.743
56.5889	85.5471	40.4066
229.697	60.7027	-71.6506
261.609	77.513	379.896
208.747	55.1887	339.322
267.746	73.1285	361.205
45.6373	82.3312	344.944
262.55	-49.2657	353.536
-75.9493	70.418	351.232
296.693	72.5791	374.643
240.304	-40.478	-93.1484
221.424	41.0257	313.515
243.306	72.0322	378.653
42.9588	-37.4733	373.864
233.949	-50.0143	59.015
249.81	69.1982	367.918
236.268	70.0585	305.721
283.434	75.9312	64.997
236.97	140.564	321.71
189.978	72.2529	415.729
213.821	78.9147	-84.4579
244.837	61.047	54.1917
166.048	55.5321	73.7215
231.298	64.9447	-74.3172
199.637	80.6999	66.6691
239.592	69.2417	365.97
75.0414	54.135	376.63
285.846	74.029	-70.35
215.481	60.3878	367.992
227.232	75.0649	-69.5704
213.406	80.8435	336.348
227.659	74.8705	348.583
215.693	33.0114	364.909
229.577	101.934	-66.1699
225.095	91.7424	352.672
31.5132	-53.4519	65.7436
46.6985	-38.0011	400.546
205.321	87.306	-77.8192
259.647	-55.2312	309.636
-166.594	105.829	334.331
216.633	86.0534	-106.149
202.775	60.793	-61.3051
250.495	78.3231	343.972
106.476	-75.6386	-69.3588
209.487	47.4602	392.227
236.552	50.6015	61.3957
144.332	36.5631	77.2287
-59.9825	74.9128	358.535
193.153	71.6827	366.24
39.3283	-30.6889	345.264
279.566	77.7974	506.848
79.3835	-102.87	358.129
187.166	63.5017	366.722
258.805	39.3966	368.691
186.076	35.2208	-88.5196
236.612	55.8873	70.3057
216.295	65.6792	366.006
183.862	-40.143	336.087
92.0313	-33.1748	364.37
-84.0035	74.9461	350.853
150.567	56.284	364.024
243.617	64.546	384.533
237.437	77.2805	375.74
160.235	84.608	53.7161
175.614	-73.7874	365.283
227.395	89.9053	380.671
52.3203	75.5918	56.6532
251.633	-55.4505	357.966
221.884	-73.9478	370.327
229.315	76.6489	83.5468
211.776	75.1162	411.325
248.02	68.226	395.745
59.5433	88.0777	-52.2172
228.649	68.261	346.002
207.503	121.416	327.58
231.863	90.6789	345.804
-48.0062	-36.477	372.054
219.966	77.7002	-68.4391
144.028	73.7726	352.04
238.631	68.632	-68.2437
242.424	116.587	357.734
219.212	80.2868	346.797
90.4821	-42.9665	334.995
265.55	-36.8388	62.674
223.279	-42.1923	373.066
249.128	99.266	349.71
149.995	84.5359	-64.7419
36.5122	-89.777	357.181
227.577	32.2978	311.801
276.814	32.2088	-56.402
159.166	77.1616	307.362
262.983	-46.3371	364.434
210.259	69.591	356.07
-61.3385	-75.6484	139.853
253.34	-62.9394	372.218
268.789	69.8847	89.6281
270.375	71.4658	216.468
234.042	71.7351	368.389
141.221	73.6243	-69.1694
221.863	71.88	73.4218
234.853	73.1338	344.447
239.898	59.5314	72.0384
250.333	68.5423	361.317
52.618	77.6986	356.347
158.141	77.5331	58.922
198.536	39.0517	274.652
-51.9286	64.1507	353.366
247.548	62.5889	401.734
98.1856	79.3761	-286.551
221.53	80.8317	70.6898
233.991	-81.6898	215.019
203.722	69.8561	300.69
241.452	-34.064	-304.754
266.496	80.7223	299.291
-82.3916	61.248	82.8772
346.666	59.7166	228.368
277.652	-49.601	296.442
269.588	39.6759	360.331
89.6844	45.8448	-76.0772
304.641	75.2358	82.1849
238.617	32.814	-95.893
195.788	93.7877	72.464
238.448	64.2497	382.89
254.191	76.7074	368.407
52.4663	85.2926	386.164
194.983	84.6227	310.056
237.557	115.161	-65.8168
173.674	71.6767	64.7869
153.078	124.578	378.364
212.06	-101.899	349.144
255.391	-98.4365	326.484
257.462	42.6431	366.876
169.141	42.6548	356.866
186.013	87.9519	343.393
182.012	-35.6996	-62.7177
244.981	61.5162	76.6046
227.027	-46.0618	338.45
153.652	69.9452	340.357
229.626	-37.8194	74.1273
239.998	82.0988	365.929
234.515	-59.2301	348.605
-109.866	64.7161	-70.9304
-73.9335	-83.4857	391.081
219.026	-45.7329	360.413
231.585	165.589	332.318
238.214	-65.549	219.42
-52.1187	44.1778	375.034
219.226	49.8821	379.607
240.649	65.7531	389.127
56.5793	-76.8562	301.492
204.129	70.9567	-51.8167
227.753	77.355	359.235
183.338	42.3285	-71.9741
214.719	74.0518	383.703
257.654	64.5032	376.994
220.684	-32.9728	352.083
278.724	76.8347	356.42
57.9296	68.4942	361.949
221.998	164.43	-66.3246
188.823	63.6007	-65.7727
223.418	81.919	-65.2441
228.702	66.5841	-227.31
252.268	-72.4928	241.528
257.258	33.5694	79.4061
253.677	-77.4587	277.795
236.806	60.7221	373.855
176.091	68.013	371.165
95.0139	73.9653	343.046
225.854	67.2002	368.958
-46.2943	93.9665	395.608
255.464	74.8057	-75.1127
205.186	93.2779	449.751
239.166	86.3546	-68.0855
358.6	-45.914	342.991
233.211	81.3021	69.619
170.657	79.7769	353.869
236.467	78.2798	-84.7463
248.58	-34.4189	-72.387
204.333	66.8577	372.563
180.124	-40.8608	-74.8612
39.6425	67.9795	408.347
60.3973	79.7897	312.937
128.848	69.5514	48.2924
207.191	81.0049	357.984
264.23	71.1025	364.8
233.478	81.4445	57.3355
220.444	77.8068	-70.8045
242.101	68.1425	68.0746
252.296	65.1568	-156.935
-37.5131	84.5057	317.741
270.805	74.7458	50.2016
238.044	57.4741	166.475
-43.9634	61.9383	-67.5067
66.5626	69.1909	344.665
232.937	56.8348	312.646
221.053	40.8035	-58.671
223.089	75.962	-311.557
236.672	71.9493	89.6533
252.438	46.3452	310.323
252.703	67.032	377.913
256.504	53.0432	141.949
166.755	69.026	346.898
332.775	65.0401	393.944
232.687	82.0853	333.785
228.297	-69.1428	364.142
222.767	69.0431	353.882
69.8945	70.0009	346.967
-91.4442	74.1437	351.38
193.189	82.9579	370.95
203.836	77.4464	373.531
248.61	67.1066	363.663
225.639	-30.3483	381.256
293.996	-44.68	340.777
-136.768	84.619	402.538
261.175	72.7884	632.307
41.22	123.998	361.097
227.648	81.4025	347.046
161.569	-55.4029	-62.4885
130.974	57.4187	315.06
218.312	-75.4023	372.89
248.196	83.3558	331.691
192.43	-67.4481	359.36
167.657	68.6883	370.092
207.01	-50.2136	382.048
231.162	79.95	379.938
236.059	74.3289	65.544
51.4988	77.8777	381.225
-38.2495	67.1957	-57.4289
233.302	104.115	66.8297
180.86	53.4234	76.4888
237.279	36.5282	418.886
222.541	67.377	-73.6773
221.311	-55.1888	72.8538
305.504	70.7917	382.589
94.7057	66.2346	360.175
253.649	70.436	351.931
-33.7352	59.94	373.147
144.53	78.0755	358.854
241.383	66.7139	380.767
171.856	-56.8338	63.7041
221.714	91.6532	365.884
244.493	68.3769	341.336
213.947	102.45	36.4072
210.292	125.397	58.6286
176.169	62.6073	296.069
-66.7753	44.9055	390.731
37.3113	75.2313	380.862
-54.857	67.8191	-46.2315
241.237	72.0806	57.7406
172.61	-72.198	388.842
-65.3551	41.1169	-74.3994
148.543	79.8199	147.83
173.921	62.6784	-86.2322
231.498	87.3112	364.008
216.095	70.8776	133.041
224.784	-32.0117	35.4304
87.0248	-28.1791	402.12
199.908	67.8413	297.007
230.141	69.3939	375.885
83.2112	85.6621	309.016
212.764	80.8596	374.142
247.674	80.0883	370.435
226.24	73.5462	362.624
189.611	-54.8426	376.365
249.488	-34.213	350.126
37.9085	69.6882	362.785
220.229	79.8389	353.825
212.558	-39.466	369.007
-83.1869	74.8712	331.442
262.76	-34.0026	391.481
212.306	-28.761	-59.4609
230.479	91.5686	366.973
203.352	39.5055	346.184
252.969	102.751	371.93
-58.854	72.7003	-76.2508
-39.8168	-35.0157	364.932
210.35	-90.2953	293.612
239.711	86.0808	359.454
-61.93	-44.9572	-67.4505
236.304	40.8087	354.389
225.258	69.7679	380.143
89.6229	-66.0007	331.939
251.475	-30.7106	66.3906
218.457	75.7778	408.899
215.808	66.5559	344.502
254.136	45.1121	402.848
241.705	97.2336	394.44
49.9985	78.2629	376.891
235.99	75.7513	360.482
162.191	85.2425	-88.2978
187.133	59.2586	-70.2566
179.022	-82.6207	71.753
203.133	34.3736	390.476
79.2833	-50.8114	369.925
245.657	62.9065	411.216
246.934	78.6993	162.296
238.821	79.3407	72.6826
-34.0034	96.9336	367.373
224.673	84.5845	344.87
222.751	61.0449	381.031
248.267	63.1996	386.232
242.296	79.3294	426.689
229.644	64.7937	351.06
237.011	-43.1146	362.393
267.694	59.7591	314.035
252.73	69.1059	348.638
277.785	66.8587	381.907
200.503	75.6374	89.2249
175.586	-59.5706	366.019
163.83	-76.6697	385.109
251.446	59.9976	350.199
264.664	86.0216	45.906
37.4665	-41.3516	-109.801
-55.9631	60.6339	-63.5136
237.938	87.8651	128.618
166.582	-60.6185	-75.2279
184.651	71.4965	-36.7587
-44.192	63.0462	71.5687
261.271	-56.3303	-229.36
-34.85	84.8569	235.703
255.704	70.8941	353.21
254.683	83.3086	369.453
231.125	80.1594	-32.5197
251.441	74.428	-155.054
-43.9061	63.4545	412.405
64.8391	-61.1024	-177.532
236.26	92.7556	-60.5923
241.809	81.1143	401.108
247.572	-93.1337	403.157
78.3957	37.6326	70.3922
244.261	54.6418	-75.9992
250.086	41.3955	357.243
231.018	-50.7567	357.778
240.034	66.3355	552.854
224.42	51.3658	-360.917
266.813	82.3393	-57.4021
256.15	66.97	316.06
263.969	92.0229	40.6029
247.347	63.2858	271.081
172.572	-92.848	357.766
243.038	-45.3092	-73.7304
214.176	86.4136	367.533
238.944	60.5261	370.526
215.941	65.4453	339.482
93.3459	75.0875	41.6072
259.472	79.7341	367.291
58.5138	65.3004	363.544
37.1015	-45.8895	95.2747
46.3761	77.8271	-58.8207
188.851	47.1374	-47.7312
232.424	91.9015	372.357
264.082	86.8451	391.709
207.197	33.5974	281.497
44.0327	-79.4835	299.339
235.799	82.4886	406.589
133.095	-41.7467	103.978
34.0014	60.8475	364.294
216.753	-80.5815	366.607
228.926	-77.4725	382.53
237.118	63.4791	-78.9944
244.111	61.351	-76.7263
166.267	35.8526	-51.6536
197.024	65.8616	324.4
258.131	130.362	370.903
170.271	-58.0583	331.272
267.806	-57.0373	-93.2226
188.458	61.1453	373.895
253.658	55.8656	-197.801
223.483	-46.7025	307.684
204.14	67.9014	355.847
237.648	67.1232	378.943
54.6964	70.6215	72.295
271.969	49.1174	82.2586
51.9566	79.9308	-36.3834
269.648	-40.8103	384.778
247.356	69.965	176.633
163.075	84.6467	356.351
230.063	-79.0156	391.016
250.468	75.4929	380.622
218.18	63.9365	329.098
263.876	82.3071	66.933
228.384	-92.3056	396.87
217.623	70.8306	412.087
240.31	67.304	364.385
206.12	88.6285	357.824
76.2436	58.9609	73.9708
217.384	-31.4133	372.612
241.731	63.4961	351.138
185.504	-90.7267	56.7598
-33.1067	84.7977	-366.562
249.438	31.136	-80.5083
266.03	74.7593	378.936
274.416	52.3356	-93.6752
148.995	-80.3783	47.9814
-75.8079	-42.5224	359.004
-49.5894	63.4624	334.704
-34.5575	75.8665	51.3909
223.069	68.6638	73.2889
197.968	-37.1894	353.662
230.199	-33.4958	380.201
220.443	-47.4798	345.934
232.482	76.5971	391.766
201.134	69.1672	169.861
199.755	66.0342	-88.4899
241.79	62.9988	383.741
103.2	-74.7311	383.04
252.402	48.7842	340.927
-71.7079	-60.5957	353.472
222.268	68.9043	382.174
239.095	69.191	303.939
260.439	-56.5884	379.806
240.401	-46.6328	323.477
148.271	139.264	129.067
99.0809	75.8314	370.624
257.71	61.1697	373.615
247.069	74.106	-102.37
254.645	76.5513	-43.4321
238.403	69.0471	217.088
161.295	64.679	364.004
228.016	77.2275	401.444
192.902	53.5374	384.097
239.116	69.217	396.187
230.55	69.1149	334.792
233.366	82.6655	331.466
217.757	75.8139	-298.85
216.852	67.5983	286.088
144.317	69.4361	73.1353
258.044	65.68	-63.3775
90.5643	74.3915	-76.4538
259.283	66.3798	369.806
-36.3291	93.9617	-80.8653
247.027	71.2446	120.107
209.71	73.1481	329.112
203.962	61.9696	367.616
234.006	70.6578	356.782
235.606	36.6228	348.994
199.608	-75.1654	337.993
241.443	84.5285	374.219
244.132	46.3795	343.033
-162.65	-38.1687	373.622
229.963	91.0326	355.207
222.641	1426.13	-68.1692
233.63	87.7459	372.34
132.614	-86.0484	390.657
223.468	62.165	374.933
219.931	75.0688	-47.6214
177.185	66.4803	354.72
-32.9916	71.823	66.1088
223.46	-49.1162	-228.274
236.491	40.0123	318.667
181.296	76.2311	380.025
194.678	81.3993	311.921
70.1977	72.552	362.991
218.656	-40.8928	348.126
242.067	78.8727	69.4597
243.043	-59.1703	356.043
58.5905	56.7617	342.797
187.143	38.9554	-69.8754
232.778	-64.4293	57.6276
219.618	77.3464	370.726
-40.3315	61.4553	361.706
196.75	66.4752	404.659
217.382	-77.7146	330.616
223.059	73.107	352.121
-27.835	73.3365	352.287
264.722	91.6557	372.669
43.4045	77	380.218
201.458	89.2837	74.5065
213.925	54.7735	-61.563
50.7909	70.9067	-63.4301
202.687	72.1693	384.489
261.8	65.9055	70.7688
218.676	76.6326	308.805
236.521	71.3912	360.688
206.138	63.839	62.3672
228.031	62.5445	392.344
243.138	81.4338	365.624
-81.2333	78.7176	84.3213
-239.169	74.3458	-77.359
182.578	75.5754	379.426
159.624	-42.8769	-82.2476
265.509	82.6371	380.277
267.244	68.3373	-67.8487
255.45	85.5892	-61.7181
226.448	70.0683	84.919
236.75	-77.2147	339.034
192.366	-33.7071	353.956
195.226	53.8522	-60.0715
147.044	48.1664	84.1661
-70.7974	83.7993	349.329
237.499	56.7654	357.741
222.284	56.8146	323.089
222.672	79.8922	353.112
172.886	67.8063	67.4336
232.429	67.6871	-62.1577
219.783	90.2232	279.688
270.837	82.5595	357.85
198.82	70.3851	388.918
222.374	80.7677	94.1731
158.13	91.8414	339.892
209.368	-110.887	379.595
222.163	91.1507	-368.285
89.1069	58.509	392.591
-248.584	95.8334	-42.1017
243.825	57.9026	351.967
267.292	-44.6159	346.368
-70.4367	81.8115	374.548
257.236	69.23	333.669
221.556	127.776	354.013
238.19	82.5693	349.817
241.395	-47.5998	304.009
229.233	65.5182	342.669
268.8	81.6473	79.3627
256.29	58.8817	359.849
75.5599	67.1154	74.7134
227.91	93.2623	364.743
222.454	57.9022	-264.915
242.573	69.8648	61.983
255.363	39.1462	367.084
189.374	74.345	344.226
-170.313	313.072	382.071
68.008	-68.2981	-42.4153
244.084	-69.4387	299.267
228.525	58.6045	356.196
45.1412	44.7867	345.896
-31.3458	-45.8019	356.938
-40.613	74.2714	324.486
205.031	57.6195	355.232
35.5695	-57.8486	398.071
221.819	67.5654	372.577
-33.7449	82.5171	359.093
243.917	57.424	376.407
255.424	82.6234	-65.9191
88.0715	82.5279	393.446
217.964	72.3518	326.58
108.135	68.6104	361.917
89.2218	75.0982	326.465
257.521	61.6035	362.769
253.594	32.452	-57.1451
231.222	36.3723	356.7
148.218	43.1854	368.865
213.703	68.2903	310.439
-42.1275	58.9836	364.212
-41.4941	75.624	-58.9861
228.175	59.0405	-138.586
149.06	-47.4691	-339.484
210.625	65.6986	-64.3772
243.617	73.5564	369.785
222.775	69.5185	372.287
247.851	-81.8227	346.744
207.919	62.4665	361.808
208.171	63.3609	352.867
131.716	61.8428	84.6288
-43.1891	70.5378	391.801
-82.278	-62.5128	426.402
212.352	66.2369	-68.0269
266.513	69.3953	50.1339
230.713	90.9411	-66.3123
236.399	80.3293	424.062
-35.8876	60.9283	373.289
-30.1315	44.9881	359.817
-72.0459	60.7007	338.174
44.5376	73.6031	62.8242
-36.5826	76.7038	53.5604
-42.5007	63.6277	-51.4498
254.28	74.4953	364.258
258.9	-85.654	75.7481
291.384	72.3365	-67.0284
260.443	70.7925	337.813
247.833	64.0729	67.2566
273.428	-58.9247	89.7806
161.596	78.6236	351.285
140.979	39.8824	101.225
-45.052	78.4803	377.379
164.988	76.9849	121.713
266.021	83.0991	-72.5697
250.69	63.0361	54.02
258.627	-78.97	349.607
161.073	64.9978	-129.083
240.722	-87.7495	56.7734
-31.0051	40.1832	392.414
257.937	-69.1109	382.391
-50.9858	-64.9479	354.347
-43.7224	62.9189	346.066
73.016	70.0671	51.9459
-80.0883	86.2883	387.998
-34.9985	-66.7092	357.243
86.3613	98.938	366.41
219.817	-37.084	-83.6987
-91.4124	68.3693	93.2373
-57.9298	61.8127	75.6071
-50.705	32.5779	-93.6461
-63.0838	74.0876	392.653
228.137	56.3192	358.042
-56.4146	-50.1537	361.502
261.989	88.3843	344.303
38.9361	64.395	350.921
248.617	68.8965	381.486
247.896	92.3748	362.687
247.124	72.03	399.976
211.331	87.656	346.638
227.623	79.2093	391.202
242.21	-35.4549	378.437
228.803	75.8149	323.294
250.237	-84.0365	358.655
238.384	72.729	350.34
44.6497	59.7178	346.816
261.353	73.0634	362.399
233.332	66.5241	352.883
244.357	125.46	362.725
80.2939	67.2695	350.013
244.917	71.0517	329.506
236.399	-69.8105	358.171
234.403	49.4602	379.289
229.001	45.9723	409.815
219.65	74.1516	355.175
243.801	73.7827	334.766
213.752	77.9024	319.269
229.639	-53.2293	398.679
248.483	54.1293	360.118
89.2846	69.207	348.944
227.595	-86.6034	-49.3503
177.276	71.416	100.454
240.987	73.7677	398.234
224.222	74.3426	380.619
229.463	75.7887	75.3129
72.7434	69.5566	392.377
219.469	-36.4841	370.213
-108.925	36.9822	-218.74
114.19	62.5153	256.238
136.571	65.9431	71.0257
226.519	31.904	398.625
169.03	98.465	-72.9389
247.979	70.0279	329.594
35.1233	-50.8433	76.2675
230.129	66.2826	416.187
243.923	85.7967	77.8579
207.365	-57.4397	381.851
180.859	43.6281	60.6524
-38.8007	97.6937	-41.6023
232.845	83.2299	-67.1297
231.836	-37.0369	66.5539
95.408	-52.0292	374.97
257.967	-77.11	78.5971
256.893	71.5278	353.347
-55.0057	66.2467	353.676
225.03	73.4267	64.6514
-42.7087	-35.2003	313.072
182.287	-68.0841	78.2097
202.995	-65.6935	373.972
-74.5302	73.7124	348.735
180.352	57.6459	-68.5045
-58.8992	81.6075	392.515
228.371	84.692	354.196
172.808	76.2107	375.839
256.611	72.102	-70.0546
256.055	52.4723	61.362
-53.3395	56.6027	370.109
232.782	64.2768	70.6729
219.566	88.8913	383.416
207.289	-40.1318	374.296
245.123	76.3957	-83.8708
-46.5549	54.8041	343.641
-46.1463	93.0295	-204.699
323.126	81.6817	197.487
223.788	59.6303	373.157
234.468	-84.5371	-36.0016
246.129	82.6044	375.568
245.427	61.1354	372.108
-40.4148	82.582	364.907
45.6945	69.801	72.3262
165.204	68.1332	-78.7056
38.5227	34.53	344.606
-41.3409	102.588	365.318
140.595	-119.694	367.227
211.969	74.7846	363.135
195.353	69.3382	67.4865
165.182	-98.1503	494.816
175.051	-39.5421	376.267
175.345	-70.8451	382.009
49.7535	69.7361	-69.247
66.4615	48.5167	70.7719
-74.8936	64.8315	-77.445
238.703	60.4453	63.0891
245.091	79.8394	341.037
190.595	72.2073	372.326
234.428	67.7651	383.04
228.796	-35.6662	-59.9817
227.965	73.8784	357.771
99.8559	-37.7902	-206.908
218.112	68.7121	67.8104
231.875	73.786	353.059
114.147	82.7776	67.3508
213.078	72.4942	323.962
220.794	67.71	395.736
143.526	-35.5593	386.74
163.668	74.6278	-99.655
-67.2664	-39.6313	379.221
61.7734	-52.8529	-375.992
225.946	-298.371	392.008
227.528	-59.1919	73.872
231.481	53.3836	372.209
227.204	73.9791	376.541
-264.703	63.8902	388.602
86.1024	76.6645	351.706
226.432	-69.5146	375.227
271.879	57.135	348.336
242.007	57.2156	-74.2428
228.144	98.8418	404.505
308.284	75.0049	375.974
257.714	72.303	349.579
-32.4098	55.3783	332.286
230.75	66.648	343.718
200.358	82.7541	369.735
-166.255	70.3684	384.145
233.224	79.1641	374.425
232.562	90.5194	382.682
123.095	34.5088	361.088
189.212	88.4419	374.485
204.823	-71.3034	389.351
223.387	46.0301	371.02
227.155	59.8439	357.1
239.28	81.3599	346.981
36.8576	106.696	120.272
198.068	91.6607	370.524
251.693	80.1739	50.3061
251.3	-52.6907	50.1803
184.627	68.4178	376.375
238.206	-55.8138	347.053
-42.4416	-65.8021	371.342
121.518	-59.4576	-49.3419
267.659	80.6666	-32.4615
202.622	60.573	407.677
-77.1189	-64.3254	373.257
229.962	118.627	406.827
229.996	-36.749	398.865
219.121	76.1965	355.702
-41.1618	68.7983	356.135
220.255	-87.8185	-102.85
61.8659	-56.9102	70.5113
242.435	76.9244	352.692
235.542	-59.3042	380.388
235.209	81.413	77.5922
181.407	63.8046	286.691
271.732	-71.821	322.39
-47.7913	70.2427	75.5213
240.146	71.9808	352.293
229.61	59.7278	364.086
217.939	67.7145	357.809
231.502	-80.8855	76.4989
257.539	97.1304	270.786
280.716	-63.7281	337.724
245.812	90.1187	299.245
179.65	-38.2136	-38.4207
-41.0158	79.2258	377.801
236.848	79.4107	-73.97
-67.911	70.791	127.541
254.789	58.2264	347.977
230.586	79.2065	107.933
233.932	66.2428	48.8221
166.154	-34.4538	90.3315
-34.2693	34.2628	377.361
263.452	69.929	-115.582
216.879	-67.7987	376.309
192.533	-85.4559	330.328
235.784	-36.8555	-80.4099
236.587	70.8921	352.88
155.888	57.8333	355.806
243.465	78.3572	53.1734
229.5	53.9124	390.492
217.87	80.8587	418.52
213.153	-79.8825	344.966
197.368	76.8215	62.078
171.829	45.1692	357.733
223.855	-40.5583	355.303
42.8531	71.2473	69.3162
-138.228	-79.3767	66.9972
241.889	52.2048	345.76
253.707	65.0956	-65.2146
190.349	69.1054	363.167
145.58	61.1021	-49.6303
174.007	66.5442	-61.1271
218.669	71.1575	368.965
69.3299	-52.9256	383.12
-63.561	-71.1921	81.5517
-55.1403	69.1048	368.428
247.622	66.9505	364.964
230.943	-40.2235	379.304
59.114	78.5831	359.258
252.827	55.3802	-55.961
172.116	71.9615	-87.3198
165.213	66.2315	374.725
254.125	70.4209	70.4952
153.153	60.7996	359.082
252.646	90.7468	356.393
237.35	-40.3901	571.834
244.159	82.4136	89.5997
238.906	87.4085	354.052
174.493	35.3676	359.49
-51.9824	-70.1948	396.464
245.706	-59.396	-31.8477
258.196	-41.4028	67.434
244.53	64.3137	-33.5191
250.006	-40.5582	345.969
152.156	40.0619	349.296
220.225	65.023	351.233
237.373	-59.5727	362.116
254.474	64.5988	66.5908
240.593	-78.9202	-76.7062
224.829	69.3557	77.1192
222.018	79.2098	-63.2099
174.554	47.0558	383.162
263.949	-41.791	372.075
162.551	57.2248	375.239
245.115	-42.2342	329.219
242.345	88.0137	-59.4759
80.3846	-88.2525	-82.7643
31.4496	-91.4374	347.715
259.608	72.477	84.4292
252.155	88.4709	-70.9462
182.58	68.5002	401.116
247.737	-56.5107	334.455
228.146	77.2006	373.411
204.249	-31.8233	356.676
158.222	-38.1099	62.7378
157.841	-37.207	307.096
233.437	-58.0802	64.3065
256.436	-60.6278	75.4697
228.511	78.2533	340.524
185.582	69.8636	-76.3782
215.333	74.1715	38.8214
244.008	-32.8407	370.359
231.45	69.6242	343.506
223.095	73.5711	429.787
235.17	72.0583	386.499
-60.044	72.7108	359.009
-45.3941	77.1886	-65.2839
-48.1403	97.0909	77.1501
241.893	114.613	393.804
252.479	80.5694	-45.0072
240.069	71.319	375.317
226.862	63.6122	357.699
272.032	76.4624	-35.6287
265.493	80.2244	379.181
-35.235	83.1921	385.47
236.123	76.7375	311.085
-50.3268	48.437	371.709
233.682	62.7085	-47.2512
171.782	-58.1306	316.055
257.653	-68.2786	88.4347
152.42	71.6273	70.0272
219.335	80.4216	357.906
231.105	76.938	-398.887
223.403	42.1707	-75.0816
215.464	104.91	328.001
256.804	76.6417	334.638
92.9142	67.5625	375.656
166.079	-45.3147	348.425
216.103	69.3242	47.4619
250.23	62.0045	-194.531
86.5536	63.3731	375.366
-55.8945	73.1674	179.508
224.258	33.3478	381.391
83.5935	-43.8593	395.437
102.029	-56.7123	377.09
178.437	64.3207	384.624
259.248	58.107	375.668
40.1046	72.0173	367.615
-51.8732	74.8302	368.004
206.98	-38.189	397.545
207.805	-38.867	400.631
182.143	57.3601	390.186
190.974	79.8869	97.531
244.095	56.8714	340.068
43.049	62.7519	372.005
53.144	78.752	57.4393
50.0565	90.0002	353.914
252.426	70.4737	378.944
231.611	-33.7502	67.8476
265.327	75.0114	357.346
190.369	68.779	378.301
275.001	-33.099	369.429
236.186	78.4487	344.927
196.435	68.2113	357.473
-48.3545	-71.6055	382.742
179.272	68.5703	344.679
169.987	73.9874	-57.9498
249.734	38.3638	-74.4587
-141.474	80.5256	367.085
51.0324	32.7211	389.151
-38.1826	76.2555	337.678
-29.7144	-73.0705	306.819
209.299	-72.4724	95.6901
73.2058	45.5789	319.208
164.013	84.8546	41.5896
224.812	66.8577	375.304
251.754	71.5613	350.782
169.414	77.6702	354.496
263.794	75.9892	354.755
157.347	-65.8121	-381.631
235.549	75.3801	371.39
244.419	64.4993	30.5815
247.165	56.2809	383.212
294.017	72.0889	350.182
248.955	78.4826	329.048
246.597	56.5075	-44.1613
30.5895	66.1541	446.845
188.726	-36.0847	72.2336
268.056	-46.9257	339.063
98.739	74.4488	388.406
179.211	130.75	341.49
247.892	52.4203	-65.8295
57.6166	83.2212	70.7125
-72.3533	-82.6715	-62.4977
224.004	73.8128	339.47
253.022	76.2985	407.32
275.337	74.5533	389.461
153.192	75.1381	359.806
173.421	60.8096	77.0758
-35.6882	69.1398	65.4523
191.087	73.6946	384.828
55.6312	88.3187	373.335
232.236	-70.8518	346.4
284.99	-40.3626	371.055
256.879	108.724	-73.5771
226.832	68.5478	88.9923
240.803	64.005	-71.8043
240.752	70.0187	-113.914
235.462	79.6618	361.681
151.084	72.4468	80.5595
233.948	71.8559	369.695
246.844	64.7671	-31.4644
213.748	99.7871	354.765
160.886	67.2751	391.484
175.511	61.3667	368.515
247.603	-43.1475	385.75
201.014	-62.2188	350.405
256.972	63.4663	344.212
241.466	45.7574	381.607
227.949	66.5139	66.2158
64.8374	-49.5157	367.59
-61.4561	48.4807	380.12
168.348	62.4831	359.343
229.128	52.9124	422.07
153.047	62.366	-58.116
237.407	61.2281	368.356
249.716	59.9313	390.844
-43.0568	-54.0507	385.93
208.35	77.6677	-65.476
272.557	72.4218	-77.5426
270.928	83.7589	338.753
-52.4675	77.8726	353.695
236.824	67.4015	-57.8737
179.145	86.742	-92.7944
-69.9321	82.564	364.144
256.618	99.7485	418.615
178.686	78.6027	-83.8639
180.579	62.134	367.717
217.38	-35.7802	366.722
238.79	-96.26	362.565
224.04	84.2418	-466.162
214.884	62.8453	361.727
255.09	40.804	365.717
169.198	-32.0249	376.32
231.31	52.8844	349.24
-36.4389	78.2308	323.479
271.54	48.584	393.805
239.82	-66.7334	358.61
230.998	70.6266	77.9169
224.573	71.9124	372.325
56.9136	-61.2352	391.32
254.769	-69.7634	70.2452
252.487	-46.2343	366.534
-89.7705	56.2039	85.227
-79.2455	40.4502	75.9522
217.603	90.8903	79.4882
228.244	61.8313	377.359
182.936	56.7963	363.853
76.7399	45.4775	382.795
82.0346	-92.7439	360.805
220.646	49.7297	300.431
212.21	82.7597	66.0898
32.6634	83.8015	382.503
211.123	65.3505	60.118
65.621	-75.0369	-37.0278
232.092	69.5057	363.543
240.105	-58.0528	75.2398
-58.9231	65.3859	376.517
254.296	52.6045	367.415
72.775	66.2317	349.558
104.161	69.6953	308.535
255.05	73.9372	365.269
212.444	76.4194	514.933
-59.0465	77.9342	361.706
320.539	68.5571	375.076
249.955	43.3607	85.5144
179.286	51.7042	60.677
238.712	64.4607	-90.0704
245.655	-26.9846	66.0371
171.155	83.9088	365.36
252.228	67.6482	77.8854
231.869	70.6546	-52.8652
260.044	-40.8736	-56.0837
223.838	77.7027	370.927
156.151	62.6681	387.521
100.356	67.9983	363.323
243.437	77.5494	368.016
-49.9264	58.8653	365.952
244.331	51.1299	54.4758
238.824	-43.2599	379.841
120.039	72.1885	-71.2848
232.063	69.3851	-73.4064
216.18	67.0408	354.159
236.836	70.3381	-84.6568
-67.8209	62.1186	-47.6428
238.124	-72.5492	371.179
-137.066	35.0181	301.345
238.282	47.2426	379.448
180.928	59.7763	352.186
229.787	65.1705	336.193
220.789	73.746	-82.0797
251.757	56.3186	-38.8592
272.267	67.2747	316.208
252.225	45.9153	73.9235
226.705	77.4359	36.7236
142.686	72.5606	282.638
203.391	73.8026	389.052
222.492	60.5355	372.58
271.611	78.0086	-59.7432
48.9453	-51.9558	356.877
222.641	-42.5285	362.305
235.612	-32.8136	-59.4881
50.9344	-35.6037	-146.395
225.461	79.5924	264.833
-49.3461	-50.7072	352.123
269.123	59.8644	352.675
189.199	58.9946	63.4512
148.067	67.9145	351.155
-254.627	77.4161	349.831
-182.464	77.7783	364.457
233.032	75.5101	386.528
180.034	71.2701	367.996
212.197	-44.7751	389.155
173.541	63.5853	382.064
177.407	64.125	333.575
222.761	79.2178	381.521
91.5828	-34.7184	78.3081
237.937	69.369	334.38
230.874	-46.3373	367.565
-66.2266	73.6145	-99.8615
-58.395	63.0027	53.5785
250.476	73.2972	59.3021
236.049	69.7485	290.87
163.269	68.8813	381.657
235.545	27.0155	41.1143
-33.0213	72.0285	371.613
-43.0863	-73.7008	71.6074
169.544	-45.2792	381.996
160.565	76.9588	350.461
336.505	74.5732	376.439
249.083	-60.8315	348.575
58.552	76.4771	363.61
219.361	73.0103	81.4593
219.641	55.3109	366.236
-58.8918	34.8441	424.94
225.427	-37.7446	362.183
247.925	-58.3511	377.961
234.902	77.7657	363.032
-36.1633	63.8708	-72.0715
145.49	78.1243	324.432
184.964	-39.8286	690.806
275.576	-43.3607	335.82
54.2563	87.9845	305.507
238.302	-51.1035	360.749
239.396	70.8862	376.573
246.112	-103.113	359.177
261.144	72.8301	627.51
246.529	-62.0429	75.2488
240.855	75.352	396.652
236.108	75.5284	366.081
42.6902	-62.4456	391.74
221.236	-37.7636	-76.323
270.725	61.6011	355.38
41.8364	65.4138	365.444
240.527	86.766	385.43
196.694	76.5639	352.498
186.211	59.5992	358.457
273.327	-45.1548	353.554
235.703	-95.1318	349.716
211.162	79.905	379.405
166.228	-30.4053	382.624
248.267	62.6316	72.8454
216.026	78.0048	-285.497
111.583	63.0478	377.382
223.503	66.5418	367.376
252.385	108.871	-77.6928
-47.4233	70.0525	390.629
141.715	64.0319	392.933
234.73	69.9114	392.771
99.5019	-41.3327	348.805
236.464	67.8134	293.942
183.701	62.8891	393.765
166.786	59.6345	360.174
274.552	-62.4297	400.116
231.005	72.0352	386.433
258.649	78.755	416.749
213.776	73.4531	365.485
78.7184	73.1072	85.6812
48.579	66.3122	391.563
-91.8227	53.1938	364.001
234.812	-56.1092	337.498
239.314	-38.7789	373.3
68.2437	-35.7413	370.899
-69.0457	-43.1777	344.76
236.151	-74.8355	80.8697
270.676	-50.6048	353.989
74.0759	-67.6028	381.826
69.5684	-75.3168	391.622
157.654	67.464	350.056
35.0607	80.8041	386.448
45.6073	77.204	344.718
215.805	61.3846	335.068
187.373	58.2855	356.905
164.194	-61.5768	379.249
218.666	95.5149	370.724
263.481	67.4948	-63.814
69.4142	66.4976	342.775
236.238	79.6304	-71.8586
162.162	72.0157	371.747
-47.8337	68.5429	48.8402
-57.9985	87.0897	339.937
243.959	63.8079	-54.7967
175.981	-39.183	372.73
91.1433	77.7978	78.8694
-41.5508	-41.145	-58.8956
245.134	54.001	308.242
223.121	53.8775	316.69
228.077	93.0351	370.584
235.202	70.3818	358.008
147.734	47.5442	349.427
219.611	-62.1132	541.537
225.655	-74.5584	-63.5277
167.947	57.0071	73.6477
161.089	-39.6259	360.612
216.651	45.4827	-71.2711
-40.7792	63.1605	378.611
213.683	60.7487	343.799
168.644	57.3684	79.3822
220.445	72.7175	-60.7148
248.462	49.3646	366.909
-35.25	61.9427	-63.7883
60.1112	-60.1082	368.764
[truncated: 3,803 more rows]
