# Supplementary material for: Structural insights into the iron nitrogenase complex
Source: Nat Struct Mol Biol. 2023 Dec 7;31(1):150–8. doi: 10.1038/s41594-023-01124-2 (PMC10803253; doi:10.1038/s41594-023-01124-2)
Supplement: Supplementary file 5 — Statistical source data. [file 41594_2023_1124_MOESM5_ESM.xlsx]

## Sheet: Fig. 2c
Fig. 2c: Size Exclusion Chromatography Experiments
AnfDGK + AnfH + ATP + AlF3 (top)			AnfDGK + AnfH + ATP (middle)			AnfDGK (bottom)
Elution Volume [ml]	Absorbance at 280nm [mAU]		Elution Volume [ml]	Absorbance at 280nm [mAU]		Elution Volume [ml]	Absorbance at 280nm [mAU]
-0.019348	899.201		-110.943	0		-444.196	0
-0.018932	4616.98		-110.941	327.607		-444.183	-128.563
-0.018516	4919.17		-110.938	327.606		-444.171	-141.521
-0.018099	5220.28		-110.935	327.606		-444.158	-159.078
-0.017683	6619.8		-110.933	327.612		-444.145	-168.72
-0.017267	7508.76		-110.93	327.629		-444.132	-168.685
-0.01685	7504.03		-110.927	327.633		-444.119	-168.661
-0.016434	7497.8		-110.925	327.632		-444.106	-168.666
-0.016018	7494.01		-110.922	327.63		-444.093	-168.668
-0.015601	7493.94		-110.92	327.621		-444.081	-168.65
-0.015185	7493.87		-110.917	327.617		-444.068	-168.622
-0.014769	7493.81		-110.914	327.607		-444.055	-168.611
-0.014352	7493.77		-110.912	327.593		-444.042	-168.594
-0.013936	7493.74		-110.909	327.588		-444.029	-168.537
-0.01352	7493.71		-110.907	327.576		-444.016	-168.512
-0.013103	7493.68		-110.904	327.562		-444.004	-168.458
-0.012687	7493.64		-110.901	327.556		-443.991	-168.371
-0.012271	7493.61		-110.899	327.556		-443.978	-168.345
-0.011854	7493.58		-110.896	327.555		-443.965	-168.368
-0.011438	7493.54		-110.894	327.541		-443.952	-168.322
-0.011022	7493.49		-110.891	327.539		-443.939	-168.313
-0.010605	7493.45		-110.888	327.542		-443.926	-168.314
-0.010189	7493.41		-110.886	327.546		-443.914	-168.307
-0.009773	7493.36		-110.883	327.549		-443.901	-168.294
-0.009356	7493.32		-110.88	327.543		-443.888	-168.278
-0.00894	7493.28		-110.878	327.538		-443.875	-168.284
-0.008524	7493.24		-110.875	327.538		-443.862	-168.277
-0.008107	7493.2		-110.873	327.544		-443.849	-168.254
-0.007691	7493.16		-110.87	327.528		-443.836	-168.255
-0.007275	7493.12		-110.867	327.531		-443.824	-168.252
-0.006859	7493.1		-110.865	327.531		-443.811	-168.24
-0.006442	7493.11		-110.862	327.525		-443.798	-168.242
-0.006026	7493.16		-110.86	327.527		-443.785	-168.228
-0.00561	7493.21		-110.857	327.53		-443.772	-168.216
-0.005193	7493.26		-110.854	327.536		-443.759	-168.198
-0.004777	7493.31		-110.852	327.541		-443.746	-168.187
-0.004361	7493.36		-110.849	327.543		-443.734	-168.209
-0.003944	7493.35		-110.847	327.556		-443.721	-168.205
-0.003528	7493.26		-110.844	327.552		-443.708	-168.183
-0.003112	7493.16		-110.841	327.55		-443.695	-168.183
-0.002695	7493.06		-110.839	327.553		-443.682	-168.183
-0.002279	7492.97		-110.836	327.559		-443.669	-168.161
-0.001863	7492.87		-110.833	327.568		-443.657	-168.168
-0.001446	7492.81		-110.831	327.58		-443.644	-168.169
-0.00103	7492.83		-110.828	327.594		-443.631	-168.154
-0.000614	7492.88		-110.826	327.625		-443.618	-168.183
-0.000197	7492.94		-110.823	327.643		-443.605	-168.207
0.000219	7493		-110.82	327.65		-443.592	-168.16
0.000635	7493.06		-110.818	327.65		-443.579	-168.13
0.001052	7493.12		-110.815	327.643		-443.567	-168.118
0.001468	7493.17		-110.813	327.646		-443.554	-168.116
0.001884	7493.21		-110.81	327.648		-443.541	-168.105
0.002301	7493.26		-110.807	327.646		-443.528	-168.112
0.002717	7493.31		-110.805	327.645		-443.515	-168.126
0.003133	7493.35		-110.802	327.667		-443.502	-168.121
0.00355	7493.39		-110.8	327.679		-443.489	-168.106
0.003966	7493.39		-110.797	327.68		-443.477	-168.11
0.004382	7493.36		-110.794	327.675		-443.464	-168.137
0.004799	7493.33		-110.792	327.674		-443.451	-168.148
0.005215	7493.29		-110.789	327.669		-443.438	-168.132
0.005631	7493.26		-110.786	327.668		-443.425	-168.119
0.006048	7493.23		-110.784	327.664		-443.412	-168.086
0.006464	7493.26		-110.781	327.649		-443.4	-168.049
0.00688	7493.38		-110.779	327.641		-443.387	-168.046
0.007296	7493.53		-110.776	327.647		-443.374	-168.096
0.007713	7493.69		-110.773	327.653		-443.361	-168.267
0.008129	7493.84		-110.771	327.657		-443.348	-168.273
0.008545	7493.99		-110.768	327.664		-443.335	-168.218
0.008962	7494.11		-110.766	327.661		-443.322	-168.244
0.009378	7494.16		-110.763	327.657		-443.31	-168.274
0.009794	7494.16		-110.76	327.652		-443.297	-168.327
0.010211	7494.16		-110.758	327.642		-443.284	-167.459
0.010627	7494.15		-110.755	327.615		-443.271	-167.288
0.011043	7494.15		-110.753	327.594		-443.258	-167.58
0.01146	7494.15		-110.75	327.584		-443.245	-167.308
0.011876	7494.17		-110.747	327.589		-443.232	-167.156
0.012292	7494.24		-110.745	327.635		-443.22	-167.319
0.012709	7494.32		-110.742	328.166		-443.207	-167.511
0.013125	7494.41		-110.739	329.033		-443.194	-167.611
0.013541	7494.5		-110.737	329.937		-443.181	-167.679
0.013958	7494.59		-110.734	330.769		-443.168	-118.275
0.014374	7494.69		-110.732	331.556		-443.155	-40.156
0.01479	7494.78		-110.729	332.341		-443.143	37.9638
0.015207	7494.88		-110.726	333.268		-443.13	116.083
0.015623	7494.97		-110.724	334.181		-443.117	194.202
0.016039	7495.07		-110.721	334.865		-443.104	272.322
0.016456	7495.16		-110.719	334.848		-443.091	350.441
0.016872	7495.25		-110.716	334.84		-443.078	428.56
0.017288	7495.32		-110.713	334.861		-443.065	506.679
0.017705	7495.38		-110.711	334.898		-443.053	584.798
0.018121	7495.45		-110.708	334.909		-443.04	681.123
0.018537	7495.52		-110.706	334.808		-443.027	826.716
0.018954	7495.59		-110.703	334.578		-443.014	972.311
0.01937	7495.66		-110.7	334.335		-443.001	1117.9
0.019786	7495.74		-110.698	334.17		-442.988	1263.5
0.020203	7495.83		-110.695	334.138		-442.975	1409.09
0.020619	7495.93		-110.692	334.115		-442.963	1554.68
0.021035	7496.03		-110.69	334.199		-442.95	1700.28
0.021451	7496.13		-110.687	334.371		-442.937	1845.87
0.021868	7496.23		-110.685	334.586		-442.924	1991.47
0.022284	7496.32		-110.682	334.811		-442.911	2137.06
0.0227	7496.33		-110.679	335.044		-442.898	2144.05
0.023117	7496.32		-110.677	335.294		-442.885	2135.73
0.023533	7496.29		-110.674	335.555		-442.873	2127.4
0.023949	7496.27		-110.672	335.798		-442.86	2119.08
0.024366	7496.25		-110.669	336.045		-442.847	2110.75
0.024782	7496.22		-110.666	336.243		-442.834	2102.43
0.025198	7496.19		-110.664	336.427		-442.821	2094.11
0.025615	7496.11		-110.661	336.625		-442.808	2085.78
0.026031	7496.01		-110.659	336.855		-442.796	2077.46
0.026447	7495.9		-110.656	337.146		-442.783	2069.13
0.026864	7495.8		-110.653	337.443		-442.77	2060.04
0.02728	7495.7		-110.651	337.75		-442.757	2050.27
0.027696	7495.59		-110.648	338.1		-442.744	2040.51
0.028113	7495.37		-110.645	338.432		-442.731	2030.74
0.028529	7495.08		-110.643	338.759		-442.718	2020.97
0.028945	7494.8		-110.64	339.092		-442.706	2011.21
0.029362	7494.53		-110.638	339.435		-442.693	2001.44
0.029778	7494.27		-110.635	339.78		-442.68	1991.67
0.030194	7494.01		-110.632	340.155		-442.667	1981.91
0.030611	7493.72		-110.63	340.503		-442.654	1972.14
0.031027	7493.32		-110.627	340.833		-442.641	1962.43
0.031443	7492.78		-110.625	341.158		-442.628	1953.01
0.03186	7492.24		-110.622	341.477		-442.616	1943.58
0.032276	7491.7		-110.619	341.777		-442.603	1934.16
0.032692	7491.15		-110.617	342.054		-442.59	1924.74
0.033109	7490.61		-110.614	342.314		-442.577	1915.31
0.033525	7489.8		-110.612	342.565		-442.564	1905.89
0.033941	7487.95		-110.609	342.787		-442.551	1896.47
0.034358	7485.98		-110.606	343.033		-442.539	1887.04
0.034774	7484.02		-110.604	343.287		-442.526	1877.62
0.03519	7482.05		-110.601	343.535		-442.513	1868.2
0.035606	7480.08		-110.598	343.767		-442.5	1859.26
0.036023	7478.06		-110.596	344.01		-442.487	1850.45
0.036439	7475.77		-110.593	344.225		-442.474	1841.64
0.036855	7473.25		-110.591	344.419		-442.461	1832.83
0.037272	7470.71		-110.588	344.61		-442.449	1824.03
0.037688	7468.17		-110.585	344.777		-442.436	1815.22
0.038104	7465.65		-110.583	344.941		-442.423	1806.41
0.038521	7463.14		-110.58	345.108		-442.41	1797.6
0.038937	7460.35		-110.578	345.276		-442.397	1788.79
0.039353	7456.86		-110.575	345.438		-442.384	1779.98
0.03977	7453.35		-110.572	345.612		-442.371	1771.44
0.040186	7449.82		-110.57	346.031		-442.359	1763.27
0.040602	7446.27		-110.567	346.311		-442.346	1755.09
0.041019	7442.75		-110.565	346.418		-442.333	1746.92
0.041435	7439.22		-110.562	346.478		-442.32	1738.75
0.041851	7435.4		-110.559	346.536		-442.307	1730.58
0.042268	7431.43		-110.557	346.6		-442.294	1722.4
0.042684	7427.42		-110.554	346.666		-442.281	1714.23
0.0431	7423.46		-110.551	346.752		-442.269	1706.06
0.043517	7419.49		-110.549	346.811		-442.256	1697.89
0.043933	7415.82		-110.546	346.893		-442.243	1689.75
0.044349	7413.14		-110.544	347.039		-442.23	1682.16
0.044766	7410.45		-110.541	347.243		-442.217	1674.58
0.045182	7407.8		-110.538	347.451		-442.204	1666.99
0.045598	7405.12		-110.536	347.657		-442.192	1659.41
0.046015	7402.43		-110.533	347.86		-442.179	1651.82
0.046431	7399.85		-110.531	348.063		-442.166	1644.24
0.046847	7397.73		-110.528	348.256		-442.153	1636.65
0.047264	7396.23		-110.525	348.435		-442.14	1629.06
0.04768	7394.78		-110.523	348.612		-442.127	1621.48
0.048096	7393.33		-110.52	348.783		-442.114	1613.89
0.048513	7391.89		-110.518	348.92		-442.102	1606.23
0.048929	7390.48		-110.515	349.039		-442.089	1598.54
0.049345	7389.49		-110.512	349.157		-442.076	1590.84
0.049762	7389.57		-110.51	349.27		-442.063	1583.14
0.050178	7389.84		-110.507	349.375		-442.05	1575.45
0.050594	7390.12		-110.504	349.469		-442.037	1567.75
0.05101	7390.4		-110.502	349.561		-442.025	1560.05
0.051427	7390.68		-110.499	349.657		-442.012	1552.36
0.051843	7391.1		-110.497	349.763		-441.999	1544.66
0.052259	7392.03		-110.494	349.889		-441.986	1536.97
0.052676	7393.35		-110.491	350.008		-441.973	1527.83
0.053092	7394.67		-110.489	350.127		-441.96	1515.58
0.053508	7396		-110.486	350.246		-441.947	1503.34
0.053925	7397.32		-110.484	350.367		-441.935	1491.09
0.054341	7398.64		-110.481	350.483		-441.922	1478.85
0.054757	7400.07		-110.478	350.591		-441.909	1466.6
0.055174	7401.72		-110.476	350.707		-441.896	1454.35
0.05559	7403.46		-110.473	350.829		-441.883	1442.11
0.056006	7405.19		-110.471	350.95		-441.87	1429.86
0.056423	7406.89		-110.468	351.078		-441.857	1417.62
0.056839	7408.62		-110.465	351.197		-441.845	1405.37
0.057255	7410.2		-110.463	351.324		-441.832	1392.82
0.057672	7411.43		-110.46	351.46		-441.819	1380.26
0.058088	7412.73		-110.457	351.603		-441.806	1367.69
0.058504	7414.03		-110.455	351.737		-441.793	1355.13
0.058921	7415.33		-110.452	351.867		-441.78	1342.56
0.059337	7416.6		-110.45	351.987		-441.767	1330
0.059753	7417.82		-110.447	352.098		-441.755	1317.44
0.06017	7418.8		-110.444	352.227		-441.742	1304.87
0.060586	7419.61		-110.442	352.33		-441.729	1292.31
0.061002	7420.44		-110.439	352.421		-441.716	1279.74
0.061419	7421.27		-110.437	352.505		-441.703	1259.8
0.061835	7422.11		-110.434	352.582		-441.69	1234.52
0.062251	7422.93		-110.431	352.676		-441.678	1209.23
0.062668	7423.65		-110.429	352.778		-441.665	1183.94
0.063084	7424.17		-110.426	352.877		-441.652	1158.65
0.0635	7424.72		-110.424	352.969		-441.639	1133.36
0.063917	7425.29		-110.421	353.065		-441.626	1108.07
0.064333	7425.84		-110.418	353.18		-441.613	1082.79
0.064749	7426.4		-110.416	353.297		-441.6	1057.5
0.065165	7426.91		-110.413	353.408		-441.588	1032.21
0.065582	7427.31		-110.41	353.506		-441.575	1006.92
0.065998	7427.66		-110.408	353.6		-441.562	981.633
0.066414	7428.02		-110.405	353.702		-441.549	956.345
0.066831	7428.38		-110.403	353.8		-441.536	931.056
0.067247	7428.74		-110.4	353.887		-441.523	905.769
0.067663	7429.09		-110.397	353.954		-441.51	865.328
0.06808	7429.39		-110.395	354.036		-441.498	822.733
0.068496	7429.64		-110.392	354.134		-441.485	780.137
0.068912	7429.92		-110.39	354.236		-441.472	737.542
0.069329	7430.19		-110.387	354.326		-441.459	694.947
0.069745	7430.47		-110.384	354.386		-441.446	652.352
0.070161	7430.74		-110.382	354.458		-441.433	609.757
0.070578	7430.99		-110.379	354.542		-441.421	567.161
0.070994	7431.2		-110.377	354.627		-441.408	524.566
0.07141	7431.42		-110.374	354.695		-441.395	481.971
0.071827	7431.64		-110.371	354.748		-441.382	439.376
0.072243	7431.86		-110.369	354.808		-441.369	396.781
0.072659	7432.08		-110.366	354.87		-441.356	354.185
0.073076	7432.29		-110.363	354.928		-441.343	311.59
0.073492	7432.48		-110.361	354.981		-441.331	268.995
0.073908	7432.64		-110.358	355.018		-441.318	226.4
0.074325	7432.8		-110.356	355.061		-441.305	183.805
0.074741	7432.96		-110.353	355.1		-441.292	141.209
0.075157	7433.12		-110.35	355.126		-441.279	98.614
0.075574	7433.28		-110.348	355.149		-441.266	56.0194
0.07599	7433.43		-110.345	355.164		-441.253	18.3133
0.076406	7433.56		-110.343	355.176		-441.241	9.23389
0.076823	7433.73		-110.34	355.187		-441.228	0.154466
0.077239	7433.91		-110.337	355.201		-441.215	-8.92479
0.077655	7434.08		-110.335	355.205		-441.202	-18.0042
0.078072	7434.26		-110.332	355.209		-441.189	-27.0836
0.078488	7434.42		-110.33	355.209		-441.176	-36.1629
0.078904	7434.56		-110.327	355.204		-441.163	-45.2423
0.07932	7434.7		-110.324	355.214		-441.151	-54.3218
0.079737	7434.84		-110.322	355.199		-441.138	-63.401
0.080153	7434.99		-110.319	355.188		-441.125	-72.4804
0.080569	7435.15		-110.316	355.177		-441.112	-81.5599
0.080986	7435.29		-110.314	355.157		-441.099	-90.6393
0.081402	7435.44		-110.311	355.142		-441.086	-99.7186
0.081818	7435.57		-110.309	355.122		-441.074	-108.798
0.082235	7435.73		-110.306	355.092		-441.061	-117.877
0.082651	7435.89		-110.303	355.053		-441.048	-126.957
0.083067	7436.04		-110.301	355.013		-441.035	-136.036
0.083484	7436.2		-110.298	354.977		-441.022	-145.116
0.0839	7436.36		-110.296	354.937		-441.009	-154.195
0.084316	7436.53		-110.293	354.891		-440.996	-163.274
0.084733	7436.72		-110.29	354.838		-440.984	-168.491
0.085149	7436.92		-110.288	354.782		-440.971	-168.487
0.085565	7437.12		-110.285	354.743		-440.958	-168.483
0.085982	7437.32		-110.283	354.702		-440.945	-168.478
0.086398	7437.52		-110.28	354.652		-440.932	-168.474
0.086814	7437.71		-110.277	354.594		-440.919	-168.47
0.087231	7437.86		-110.275	354.535		-440.906	-168.465
0.087647	7438.03		-110.272	354.471		-440.894	-168.461
0.088063	7438.2		-110.269	354.407		-440.881	-168.457
0.08848	7438.36		-110.267	354.345		-440.868	-168.452
0.088896	7438.53		-110.264	354.28		-440.855	-168.448
0.089312	7438.7		-110.262	354.214		-440.842	-168.444
0.089729	7438.85		-110.259	354.154		-440.829	-168.439
0.090145	7439.05		-110.256	354.087		-440.817	-168.435
0.090561	7439.27		-110.254	354.003		-440.804	-168.43
0.090978	7439.48		-110.251	353.95		-440.791	-168.426
0.091394	7439.69		-110.249	353.87		-440.778	-168.422
0.09181	7439.9		-110.246	353.789		-440.765	-168.417
0.092227	7440.1		-110.243	353.707		-440.752	-168.413
0.092643	7440.28		-110.241	353.608		-440.739	-168.409
0.093059	7440.47		-110.238	353.518		-440.727	-168.404
0.093475	7440.67		-110.236	353.434		-440.714	-168.404
0.093892	7440.86		-110.233	353.346		-440.701	-168.405
0.094308	7441.05		-110.23	353.25		-440.688	-168.407
0.094724	7441.24		-110.228	353.15		-440.675	-168.408
0.095141	7441.42		-110.225	353.045		-440.662	-168.409
0.095557	7441.62		-110.222	352.954		-440.649	-168.411
0.095973	7441.82		-110.22	352.87		-440.637	-168.412
0.09639	7442.02		-110.217	352.777		-440.624	-168.413
0.096806	7442.23		-110.215	352.687		-440.611	-168.415
0.097222	7442.43		-110.212	352.588		-440.598	-168.416
0.097639	7442.62		-110.209	352.484		-440.585	-168.417
0.098055	7442.83		-110.207	352.379		-440.572	-168.419
0.098471	7443.06		-110.204	352.274		-440.56	-168.42
0.098888	7443.28		-110.202	352.156		-440.547	-168.421
0.099304	7443.5		-110.199	352.041		-440.534	-168.423
0.09972	7443.72		-110.196	351.933		-440.521	-168.424
0.100137	7443.93		-110.194	351.832		-440.508	-168.425
0.100553	7444.07		-110.191	351.749		-440.495	-168.427
0.100969	7444.21		-110.189	351.655		-440.482	-168.428
0.101386	7444.34		-110.186	351.553		-440.47	-168.429
0.101802	7444.47		-110.183	351.447		-440.457	-168.431
0.102218	7444.6		-110.181	351.343		-440.444	-168.428
0.102635	7444.73		-110.178	351.249		-440.431	-168.426
0.103051	7444.85		-110.175	351.14		-440.418	-168.424
0.103467	7444.95		-110.173	351.023		-440.405	-168.422
0.103884	7445.05		-110.17	350.905		-440.392	-168.419
0.1043	7445.15		-110.168	350.785		-440.38	-168.417
0.104716	7445.25		-110.165	350.684		-440.367	-168.415
0.105133	7445.35		-110.162	350.596		-440.354	-168.412
0.105549	7445.44		-110.16	350.504		-440.341	-168.41
0.105965	7445.49		-110.157	350.393		-440.328	-168.408
0.106382	7445.54		-110.155	350.306		-440.315	-168.405
0.106798	7445.6		-110.152	350.213		-440.302	-168.403
0.107214	7445.65		-110.149	350.111		-440.29	-168.401
0.10763	7445.7		-110.147	350.013		-440.277	-168.398
0.108047	7445.75		-110.144	349.941		-440.264	-168.396
0.108463	7445.76		-110.142	349.842		-440.251	-168.394
0.108879	7445.72		-110.139	349.757		-440.238	-168.391
0.109296	7445.68		-110.136	349.663		-440.225	-168.389
0.109712	7445.64		-110.134	349.555		-440.213	-168.387
0.110128	7445.6		-110.131	349.471		-440.2	-168.385
0.110545	7445.56		-110.128	349.396		-440.187	-168.383
0.110961	7445.51		-110.126	349.313		-440.174	-168.384
0.111377	7445.45		-110.123	349.22		-440.161	-168.386
0.111794	7445.37		-110.121	349.12		-440.148	-168.387
0.11221	7445.3		-110.118	349.025		-440.135	-168.388
0.112626	7445.22		-110.115	348.951		-440.123	-168.389
0.113043	7445.15		-110.113	348.874		-440.11	-168.39
0.113459	7445.07		-110.11	348.783		-440.097	-168.392
0.113875	7444.97		-110.108	348.691		-440.084	-168.393
0.114292	7444.85		-110.105	348.596		-440.071	-168.394
0.114708	7444.73		-110.102	348.51		-440.058	-168.395
0.115124	7444.61		-110.1	348.431		-440.045	-168.397
0.115541	7444.48		-110.097	348.351		-440.033	-168.398
0.115957	7444.36		-110.095	348.278		-440.02	-168.399
0.116373	7444.23		-110.092	348.196		-440.007	-168.4
0.11679	7444.05		-110.089	348.126		-439.994	-168.402
0.117206	7443.87		-110.087	348.064		-439.981	-168.403
0.117622	7443.69		-110.084	347.993		-439.968	-168.404
0.118039	7443.51		-110.081	347.9		-439.956	-168.405
0.118455	7443.34		-110.079	347.829		-439.943	-168.406
0.118871	7443.17		-110.076	347.766		-439.93	-168.408
0.119288	7443.02		-110.074	347.699		-439.917	-168.408
0.119704	7442.86		-110.071	347.622		-439.904	-168.409
0.12012	7442.7		-110.068	347.545		-439.891	-168.409
0.120537	7442.54		-110.066	347.473		-439.878	-168.409
0.120953	7442.38		-110.063	347.407		-439.866	-168.409
0.121369	7442.22		-110.061	347.342		-439.853	-168.409
0.121785	7442.05		-110.058	347.268		-439.84	-168.41
0.122202	7441.79		-110.055	347.196		-439.827	-168.41
0.122618	7441.53		-110.053	347.131		-439.814	-168.41
0.123034	7441.27		-110.05	347.073		-439.801	-168.41
0.123451	7441.01		-110.048	347.011		-439.788	-168.41
0.123867	7440.75		-110.045	346.953		-439.776	-168.41
0.124283	7440.5		-110.042	346.895		-439.763	-168.411
0.1247	7440.27		-110.04	346.838		-439.75	-168.411
0.125116	7440.02		-110.037	346.782		-439.737	-168.411
0.125532	7439.78		-110.034	346.743		-439.724	-168.411
0.125949	7439.53		-110.032	346.684		-439.711	-168.411
0.126365	7439.29		-110.029	346.628		-439.699	-168.412
0.126781	7439.05		-110.027	346.57		-439.686	-168.412
0.127198	7438.82		-110.024	346.497		-439.673	-168.412
0.127614	7438.54		-110.021	346.448		-439.66	-168.412
0.12803	7438.27		-110.019	346.398		-439.647	-168.411
0.128447	7438		-110.016	346.336		-439.634	-168.409
0.128863	7437.72		-110.014	346.26		-439.621	-168.407
0.129279	7437.45		-110.011	346.189		-439.609	-168.405
0.129696	7437.19		-110.008	346.11		-439.596	-168.404
0.130112	7436.91		-110.006	346.038		-439.583	-168.402
0.130528	7436.62		-110.003	345.973		-439.57	-168.4
0.130945	7436.32		-110.001	345.916		-439.557	-168.398
0.131361	7436.03		-109.998	345.861		-439.544	-168.397
0.131777	7435.74		-109.995	345.802		-439.531	-168.395
0.132194	7435.48		-109.993	345.747		-439.519	-168.393
0.13261	7435.29		-109.99	345.695		-439.506	-168.391
0.133026	7435.05		-109.987	345.639		-439.493	-168.389
0.133443	7434.81		-109.985	345.594		-439.48	-168.388
0.133859	7434.57		-109.982	345.549		-439.467	-168.386
0.134275	7434.33		-109.98	345.504		-439.454	-168.384
0.134692	7434.1		-109.977	345.459		-439.441	-168.382
0.135108	7433.87		-109.974	345.407		-439.429	-168.381
0.135524	7433.6		-109.972	345.36		-439.416	-168.379
0.13594	7433.32		-109.969	345.319		-439.403	-168.377
0.136357	7433.05		-109.967	345.284		-439.39	-168.375
0.136773	7432.79		-109.964	345.255		-439.377	-168.375
0.137189	7432.51		-109.961	345.191		-439.364	-168.375
0.137606	7432.26		-109.959	345.131		-439.352	-168.374
0.138022	7432.01		-109.956	345.075		-439.339	-168.374
0.138438	7431.71		-109.954	345.017		-439.326	-168.374
0.138855	7431.41		-109.951	344.955		-439.313	-168.374
0.139271	7431.11		-109.948	344.899		-439.3	-168.373
0.139687	7430.81		-109.946	344.846		-439.287	-168.373
0.140104	7430.52		-109.943	344.796		-439.274	-168.373
0.14052	7430.24		-109.94	344.747		-439.262	-168.372
0.140936	7429.94		-109.938	344.685		-439.249	-168.372
0.141353	7429.64		-109.935	344.629		-439.236	-168.372
0.141769	7429.33		-109.933	344.581		-439.223	-168.372
0.142185	7429.03		-109.93	344.54		-439.21	-168.371
0.142602	7428.73		-109.927	344.496		-439.197	-168.371
0.143018	7428.45		-109.925	344.441		-439.184	-168.371
0.143434	7428.19		-109.922	344.392		-439.172	-168.371
0.143851	7427.89		-109.92	344.344		-439.159	-168.37
0.144267	7427.6		-109.917	344.294		-439.146	-168.37
0.144683	7427.31		-109.914	344.251		-439.133	-168.37
0.1451	7427.02		-109.912	344.208		-439.12	-168.369
0.145516	7426.74		-109.909	344.155		-439.107	-168.369
0.145932	7426.5		-109.907	344.095		-439.095	-168.369
0.146349	7426.24		-109.904	344.033		-439.082	-168.369
0.146765	7425.99		-109.901	343.977		-439.069	-168.37
0.147181	7425.73		-109.899	343.928		-439.056	-168.37
0.147598	7425.47		-109.896	343.886		-439.043	-168.37
0.148014	7425.22		-109.893	343.848		-439.03	-168.37
0.14843	7425		-109.891	343.798		-439.017	-168.37
0.148847	7424.78		-109.888	343.761		-439.005	-168.37
0.149263	7424.52		-109.886	343.733		-438.992	-168.37
0.149679	7424.27		-109.883	343.702		-438.979	-168.37
0.150095	7424.01		-109.88	343.661		-438.966	-168.37
0.150512	7423.76		-109.878	343.622		-438.953	-168.37
0.150928	7423.51		-109.875	343.575		-438.94	-168.37
0.151344	7423.28		-109.873	343.526		-438.927	-168.37
0.151761	7423.01		-109.87	343.476		-438.915	-168.37
0.152177	7422.74		-109.867	343.422		-438.902	-168.37
0.152593	7422.47		-109.865	343.385		-438.889	-168.37
0.15301	7422.2		-109.862	343.345		-438.876	-168.37
0.153426	7421.93		-109.86	343.314		-438.863	-168.37
0.153842	7421.7		-109.857	343.293		-438.85	-168.369
0.154259	7421.43		-109.854	343.247		-438.838	-168.368
0.154675	7421.15		-109.852	343.209		-438.825	-168.368
0.155091	7420.87		-109.849	343.172		-438.812	-168.367
0.155508	7420.59		-109.846	343.131		-438.799	-168.366
0.155924	7420.31		-109.844	343.087		-438.786	-168.365
0.15634	7420.04		-109.841	343.033		-438.773	-168.365
0.156757	7419.78		-109.839	342.966		-438.76	-168.364
0.157173	7419.52		-109.836	342.914		-438.748	-168.363
0.157589	7419.25		-109.833	342.88		-438.735	-168.362
0.158006	7418.98		-109.831	342.832		-438.722	-168.362
0.158422	7418.71		-109.828	342.79		-438.709	-168.361
0.158838	7418.45		-109.826	342.759		-438.696	-168.36
0.159255	7418.24		-109.823	342.721		-438.683	-168.359
0.159671	7418.04		-109.82	342.672		-438.67	-168.359
0.160087	7417.84		-109.818	342.651		-438.658	-168.358
0.160504	7417.63		-109.815	342.601		-438.645	-168.357
0.16092	7417.43		-109.813	342.556		-438.632	-168.356
0.161336	7417.23		-109.81	342.518		-438.619	-168.356
0.161753	7417.05		-109.807	342.482		-438.606	-168.355
0.162169	7416.87		-109.805	342.452		-438.593	-168.354
0.162585	7416.66		-109.802	342.412		-438.581	-168.353
0.163002	7416.46		-109.799	342.372		-438.568	-168.352
0.163418	7416.25		-109.797	342.338		-438.555	-168.351
0.163834	7416.05		-109.794	342.303		-438.542	-168.351
0.16425	7415.85		-109.792	342.278		-438.529	-168.35
0.164667	7415.7		-109.789	342.252		-438.516	-168.349
0.165083	7415.52		-109.786	342.219		-438.503	-168.348
0.165499	7415.34		-109.784	342.174		-438.491	-168.347
0.165916	7415.16		-109.781	342.14		-438.478	-168.346
0.166332	7414.99		-109.779	342.095		-438.465	-168.345
0.166748	7414.81		-109.776	342.05		-438.452	-168.344
0.167165	7414.65		-109.773	342.01		-438.439	-168.343
0.167581	7414.47		-109.771	341.974		-438.426	-168.342
0.167997	7414.28		-109.768	341.921		-438.413	-168.341
0.168414	7414.09		-109.766	341.876		-438.401	-168.34
0.16883	7413.91		-109.763	341.833		-438.388	-168.339
0.169246	7413.72		-109.76	341.791		-438.375	-168.338
0.169663	7413.54		-109.758	341.759		-438.362	-168.338
0.170079	7413.36		-109.755	341.714		-438.349	-168.337
0.170495	7413.16		-109.752	341.675		-438.336	-168.336
0.170912	7412.97		-109.75	341.639		-438.323	-168.335
0.171328	7412.77		-109.747	341.595		-438.311	-168.335
0.171744	7412.57		-109.745	341.555		-438.298	-168.334
0.172161	7412.38		-109.742	341.517		-438.285	-168.334
0.172577	7412.22		-109.739	341.488		-438.272	-168.333
0.172993	7412.06		-109.737	341.466		-438.259	-168.333
0.17341	7411.9		-109.734	341.438		-438.246	-168.333
0.173826	7411.74		-109.732	341.408		-438.234	-168.332
0.174242	7411.57		-109.729	341.383		-438.221	-168.332
0.174659	7411.41		-109.726	341.358		-438.208	-168.332
0.175075	7411.27		-109.724	341.325		-438.195	-168.331
0.175491	7411.15		-109.721	341.281		-438.182	-168.331
0.175908	7411.03		-109.719	341.245		-438.169	-168.331
0.176324	7410.9		-109.716	341.211		-438.156	-168.33
0.17674	7410.78		-109.713	341.173		-438.144	-168.33
0.177157	7410.65		-109.711	341.127		-438.131	-168.33
0.177573	7410.53		-109.708	341.084		-438.118	-168.329
0.177989	7410.45		-109.705	341.044		-438.105	-168.329
0.178406	7410.38		-109.703	341.011		-438.092	-168.329
0.178822	7410.32		-109.7	340.98		-438.079	-168.328
0.179238	7410.25		-109.698	340.934		-438.066	-168.328
0.179654	7410.19		-109.695	340.891		-438.054	-168.327
0.180071	7410.12		-109.692	340.856		-438.041	-168.326
0.180487	7410.07		-109.69	340.823		-438.028	-168.325
0.180903	7409.97		-109.687	340.783		-438.015	-168.323
0.18132	7409.85		-109.685	340.747		-438.002	-168.322
0.181736	7409.72		-109.682	340.708		-437.989	-168.321
0.182152	7409.6		-109.679	340.671		-437.977	-168.319
0.182569	7409.47		-109.677	340.638		-437.964	-168.318
0.182985	7409.35		-109.674	340.614		-437.951	-168.317
0.183401	7409.27		-109.672	340.577		-437.938	-168.315
0.183818	7409.2		-109.669	340.55		-437.925	-168.314
0.184234	7409.14		-109.666	340.519		-437.912	-168.313
0.18465	7409.08		-109.664	340.481		-437.899	-168.312
0.185067	7409.01		-109.661	340.456		-437.887	-168.31
0.185483	7408.95		-109.658	340.437		-437.874	-168.309
0.185899	7408.89		-109.656	340.399		-437.861	-168.308
0.186316	7408.82		-109.653	340.354		-437.848	-168.306
0.186732	7408.74		-109.651	340.319		-437.835	-168.305
0.187148	7408.66		-109.648	340.272		-437.822	-168.304
0.187565	7408.58		-109.645	340.249		-437.809	-168.302
0.187981	7408.5		-109.643	340.226		-437.797	-168.301
0.188397	7408.42		-109.64	340.193		-437.784	-168.3
0.188814	7408.32		-109.638	340.157		-437.771	-168.3
0.18923	7408.2		-109.635	340.118		-437.758	-168.299
0.189646	7408.09		-109.632	340.088		-437.745	-168.299
0.190063	7407.99		-109.63	340.065		-437.732	-168.298
0.190479	7407.88		-109.627	340.048		-437.72	-168.297
0.190895	7407.77		-109.625	340.017		-437.707	-168.297
0.191312	7407.71		-109.622	339.975		-437.694	-168.296
0.191728	7407.72		-109.619	339.945		-437.681	-168.295
0.192144	7407.74		-109.617	339.925		-437.668	-168.295
0.192561	7407.75		-109.614	339.891		-437.655	-168.294
0.192977	7407.77		-109.611	339.854		-437.642	-168.294
0.193393	7407.78		-109.609	339.824		-437.63	-168.293
0.193809	7407.8		-109.606	339.799		-437.617	-168.292
0.194226	7407.78		-109.604	339.774		-437.604	-168.292
0.194642	7407.76		-109.601	339.746		-437.591	-168.291
0.195058	7407.74		-109.598	339.711		-437.578	-168.291
0.195475	7407.72		-109.596	339.679		-437.565	-168.29
0.195891	7407.71		-109.593	339.648		-437.552	-168.289
0.196307	7407.69		-109.591	339.614		-437.54	-168.289
0.196724	7407.69		-109.588	339.6		-437.527	-168.288
0.19714	7407.69		-109.585	339.572		-437.514	-168.287
0.197556	7407.69		-109.583	339.539		-437.501	-168.287
0.197973	7407.69		-109.58	339.507		-437.488	-168.286
0.198389	7407.7		-109.578	339.477		-437.475	-168.285
0.198805	7407.7		-109.575	339.448		-437.462	-168.284
0.199222	7407.71		-109.572	339.431		-437.45	-168.284
0.199638	7407.77		-109.57	339.411		-437.437	-168.283
0.200054	7407.84		-109.567	339.375		-437.424	-168.282
0.200471	7407.91		-109.564	339.347		-437.411	-168.281
0.200887	7407.98		-109.562	339.325		-437.398	-168.281
0.201303	7408.05		-109.559	339.292		-437.385	-168.28
0.20172	7408.12		-109.557	339.257		-437.373	-168.279
0.202136	7408.15		-109.554	339.232		-437.36	-168.278
0.202552	7408.15		-109.551	339.188		-437.347	-168.277
0.202969	7408.15		-109.549	339.139		-437.334	-168.277
0.203385	7408.15		-109.546	339.098		-437.321	-168.276
0.203801	7408.15		-109.544	339.067		-437.308	-168.275
0.204218	7408.15		-109.541	339.03		-437.295	-168.274
0.204634	7408.15		-109.538	339.012		-437.283	-168.274
0.20505	7408.18		-109.536	338.981		-437.27	-168.273
0.205467	7408.22		-109.533	338.948		-437.257	-168.272
0.205883	7408.26		-109.531	338.933		-437.244	-168.271
0.206299	7408.3		-109.528	338.915		-437.231	-168.27
0.206716	7408.34		-109.525	338.897		-437.218	-168.269
0.207132	7408.38		-109.523	338.874		-437.205	-168.268
0.207548	7408.44		-109.52	338.845		-437.193	-168.267
0.207964	7408.5		-109.517	338.82		-437.18	-168.265
0.208381	7408.56		-109.515	338.8		-437.167	-168.264
0.208797	7408.63		-109.512	338.779		-437.154	-168.263
0.209213	7408.69		-109.51	338.761		-437.141	-168.262
0.20963	7408.76		-109.507	338.744		-437.128	-168.261
0.210046	7408.78		-109.504	338.695		-437.116	-168.26
0.210462	7408.82		-109.502	338.67		-437.103	-168.259
0.210879	7408.85		-109.499	338.646		-437.09	-168.258
0.211295	7408.88		-109.497	338.625		-437.077	-168.257
0.211711	7408.92		-109.494	338.613		-437.064	-168.256
0.212128	7408.96		-109.491	338.579		-437.051	-168.254
0.212544	7409		-109.489	338.548		-437.038	-168.253
0.21296	7409.09		-109.486	338.522		-437.026	-168.252
0.213377	7409.18		-109.484	338.497		-437.013	-168.251
0.213793	7409.27		-109.481	338.466		-437	-168.25
0.214209	7409.36		-109.478	338.448		-436.987	-168.249
0.214626	7409.46		-109.476	338.418		-436.974	-168.248
0.215042	7409.55		-109.473	338.378		-436.961	-168.246
0.215458	7409.62		-109.47	338.334		-436.948	-168.245
0.215875	7409.73		-109.468	338.312		-436.936	-168.244
0.216291	7409.83		-109.465	338.285		-436.923	-168.242
0.216707	7409.94		-109.463	338.262		-436.91	-168.241
0.217124	7410.04		-109.46	338.244		-436.897	-168.24
0.21754	7410.14		-109.457	338.223		-436.884	-168.238
0.217956	7410.24		-109.455	338.199		-436.871	-168.237
0.218373	7410.33		-109.452	338.183		-436.859	-168.236
0.218789	7410.42		-109.45	338.169		-436.846	-168.234
0.219205	7410.52		-109.447	338.152		-436.833	-168.233
0.219622	7410.61		-109.444	338.141		-436.82	-168.232
0.220038	7410.71		-109.442	338.118		-436.807	-168.23
0.220454	7410.8		-109.439	338.093		-436.794	-168.229
0.220871	7410.89		-109.437	338.067		-436.781	-168.228
0.221287	7410.99		-109.434	338.036		-436.769	-168.226
0.221703	7411.1		-109.431	338.001		-436.756	-168.225
0.222119	7411.2		-109.429	337.962		-436.743	-168.224
0.222536	7411.31		-109.426	337.924		-436.73	-168.223
0.222952	7411.41		-109.423	337.891		-436.717	-168.22
0.223368	7411.51		-109.421	337.872		-436.704	-168.218
0.223785	7411.63		-109.418	337.844		-436.691	-168.215
0.224201	7411.74		-109.416	337.828		-436.679	-168.212
0.224617	7411.86		-109.413	337.818		-436.666	-168.21
0.225034	7411.97		-109.41	337.805		-436.653	-168.207
0.22545	7412.08		-109.408	337.802		-436.64	-168.204
0.225866	7412.19		-109.405	337.815		-436.627	-168.202
0.226283	7412.26		-109.403	337.805		-436.614	-168.199
0.226699	7412.34		-109.4	337.777		-436.602	-168.197
0.227115	7412.41		-109.397	337.754		-436.589	-168.194
0.227532	7412.49		-109.395	337.735		-436.576	-168.191
0.227948	7412.56		-109.392	337.709		-436.563	-168.189
0.228364	7412.64		-109.39	337.686		-436.55	-168.186
0.228781	7412.72		-109.387	337.665		-436.537	-168.184
0.229197	7412.82		-109.384	337.631		-436.524	-168.181
0.229613	7412.92		-109.382	337.621		-436.512	-168.178
0.23003	7413.02		-109.379	337.604		-436.499	-168.176
0.230446	7413.12		-109.376	337.578		-436.486	-168.173
0.230862	7413.22		-109.374	337.545		-436.473	-168.17
0.231279	7413.31		-109.371	337.539		-436.46	-168.168
0.231695	7413.38		-109.369	337.523		-436.447	-168.166
0.232111	7413.46		-109.366	337.506		-436.434	-168.165
0.232528	7413.54		-109.363	337.492		-436.422	-168.163
0.232944	7413.62		-109.361	337.478		-436.409	-168.162
0.23336	7413.7		-109.358	337.481		-436.396	-168.16
0.233777	7413.77		-109.356	337.479		-436.383	-168.159
0.234193	7413.85		-109.353	337.47		-436.37	-168.157
0.234609	7413.95		-109.35	337.455		-436.357	-168.155
0.235026	7414.06		-109.348	337.436		-436.344	-168.154
0.235442	7414.16		-109.345	337.401		-436.332	-168.152
0.235858	7414.26		-109.343	337.376		-436.319	-168.151
0.236274	7414.37		-109.34	337.349		-436.306	-168.149
0.236691	7414.47		-109.337	337.298		-436.293	-168.148
0.237107	7414.58		-109.335	337.283		-436.28	-168.146
0.237523	7414.69		-109.332	337.247		-436.267	-168.145
0.23794	7414.8		-109.329	337.216		-436.255	-168.143
0.238356	7414.92		-109.327	337.196		-436.242	-168.141
0.238772	7415.03		-109.324	337.177		-436.229	-168.14
0.239189	7415.13		-109.322	337.145		-436.216	-168.138
0.239605	7415.25		-109.319	337.115		-436.203	-168.137
0.240021	7415.37		-109.316	337.089		-436.19	-168.136
0.240438	7415.5		-109.314	337.069		-436.177	-168.137
0.240854	7415.63		-109.311	337.05		-436.165	-168.138
0.24127	7415.75		-109.309	337.019		-436.152	-168.138
0.241687	7415.88		-109.306	336.997		-436.139	-168.139
0.242103	7416		-109.303	336.988		-436.126	-168.14
0.242519	7416.14		-109.301	336.986		-436.113	-168.141
0.242936	7416.28		-109.298	336.963		-436.1	-168.141
0.243352	7416.41		-109.296	336.945		-436.087	-168.142
0.243768	7416.54		-109.293	336.924		-436.075	-168.143
0.244185	7416.68		-109.29	336.899		-436.062	-168.144
0.244601	7416.79		-109.288	336.887		-436.049	-168.144
0.245017	7416.91		-109.285	336.868		-436.036	-168.145
0.245434	7417.03		-109.282	336.848		-436.023	-168.146
0.24585	7417.16		-109.28	336.828		-436.01	-168.146
0.246266	7417.28		-109.277	336.807		-435.998	-168.147
0.246683	7417.4		-109.275	336.801		-435.985	-168.148
0.247099	7417.52		-109.272	336.799		-435.972	-168.149
0.247515	7417.65		-109.269	336.792		-435.959	-168.149
0.247932	7417.79		-109.267	336.778		-435.946	-168.15
0.248348	7417.94		-109.264	336.763		-435.933	-168.151
0.248764	7418.09		-109.262	336.743		-435.92	-168.151
0.249181	7418.24		-109.259	336.737		-435.908	-168.15
0.249597	7418.39		-109.256	336.727		-435.895	-168.149
0.250013	7418.51		-109.254	336.696		-435.882	-168.148
0.25043	7418.62		-109.251	336.674		-435.869	-168.147
0.250846	7418.73		-109.249	336.654		-435.856	-168.147
0.251262	7418.83		-109.246	336.63		-435.843	-168.146
0.251678	7418.94		-109.243	336.607		-435.83	-168.145
0.252095	7419.04		-109.241	336.598		-435.818	-168.144
0.252511	7419.14		-109.238	336.572		-435.805	-168.143
0.252927	7419.24		-109.235	336.558		-435.792	-168.142
0.253344	7419.36		-109.233	336.538		-435.779	-168.142
0.25376	7419.47		-109.23	336.515		-435.766	-168.141
0.254176	7419.58		-109.228	336.52		-435.753	-168.14
0.254593	7419.7		-109.225	336.519		-435.741	-168.139
0.255009	7419.81		-109.222	336.501		-435.728	-168.138
0.255425	7419.91		-109.22	336.482		-435.715	-168.138
0.255842	7420.04		-109.217	336.477		-435.702	-168.137
0.256258	7420.17		-109.215	336.449		-435.689	-168.136
0.256674	7420.3		-109.212	336.434		-435.676	-168.135
0.257091	7420.43		-109.209	336.415		-435.663	-168.134
0.257507	7420.57		-109.207	336.391		-435.651	-168.134
0.257923	7420.68		-109.204	336.379		-435.638	-168.133
0.25834	7420.81		-109.202	336.375		-435.625	-168.132
0.258756	7420.95		-109.199	336.377		-435.612	-168.132
0.259172	7421.09		-109.196	336.377		-435.599	-168.131
0.259589	7421.22		-109.194	336.369		-435.586	-168.13
0.260005	7421.36		-109.191	336.353		-435.573	-168.13
0.260421	7421.5		-109.188	336.341		-435.561	-168.129
0.260838	7421.63		-109.186	336.329		-435.548	-168.128
0.261254	7421.76		-109.183	336.319		-435.535	-168.128
0.26167	7421.88		-109.181	336.31		-435.522	-168.127
0.262087	7422		-109.178	336.282		-435.509	-168.126
0.262503	7422.12		-109.175	336.244		-435.496	-168.126
0.262919	7422.24		-109.173	336.224		-435.483	-168.125
0.263336	7422.35		-109.17	336.218		-435.471	-168.124
0.263752	7422.47		-109.168	336.19		-435.458	-168.124
0.264168	7422.59		-109.165	336.164		-435.445	-168.123
0.264585	7422.72		-109.162	336.144		-435.432	-168.122
0.265001	7422.84		-109.16	336.124		-435.419	-168.122
0.265417	7422.96		-109.157	336.098		-435.406	-168.121
0.265833	7423.08		-109.155	336.095		-435.394	-168.12
0.26625	7423.18		-109.152	336.097		-435.381	-168.119
0.266666	7423.3		-109.149	336.103		-435.368	-168.118
0.267082	7423.42		-109.147	336.11		-435.355	-168.118
0.267499	7423.54		-109.144	336.113		-435.342	-168.117
0.267915	7423.66		-109.141	336.107		-435.329	-168.116
0.268331	7423.78		-109.139	336.096		-435.316	-168.115
0.268748	7423.87		-109.136	336.082		-435.304	-168.114
0.269164	7423.95		-109.134	336.067		-435.291	-168.113
0.26958	7424.03		-109.131	336.04		-435.278	-168.112
0.269997	7424.11		-109.128	336.009		-435.265	-168.111
0.270413	7424.2		-109.126	335.989		-435.252	-168.11
0.270829	7424.28		-109.123	335.976		-435.239	-168.11
0.271246	7424.36		-109.121	335.963		-435.226	-168.109
0.271662	7424.49		-109.118	335.965		-435.214	-168.108
0.272078	7424.64		-109.115	335.941		-435.201	-168.107
0.272495	7424.78		-109.113	335.932		-435.188	-168.106
0.272911	7424.93		-109.11	335.941		-435.175	-168.105
0.273327	7425.07		-109.108	335.943		-435.162	-168.104
0.273744	7425.22		-109.105	335.915		-435.149	-168.103
0.27416	7425.33		-109.102	335.889		-435.137	-168.102
0.274576	7425.45		-109.1	335.874		-435.124	-168.101
0.274993	7425.57		-109.097	335.873		-435.111	-168.1
0.275409	7425.69		-109.094	335.876		-435.098	-168.099
0.275825	7425.81		-109.092	335.859		-435.085	-168.098
0.276242	7425.93		-109.089	335.837		-435.072	-168.096
0.276658	7426.02		-109.087	335.822		-435.059	-168.095
0.277074	7426.1		-109.084	335.829		-435.047	-168.094
0.277491	7426.18		-109.081	335.819		-435.034	-168.092
0.277907	7426.26		-109.079	335.801		-435.021	-168.091
0.278323	7426.33		-109.076	335.787		-435.008	-168.09
0.27874	7426.41		-109.074	335.783		-434.995	-168.089
0.279156	7426.49		-109.071	335.788		-434.982	-168.087
0.279572	7426.59		-109.068	335.784		-434.969	-168.086
0.279988	7426.71		-109.066	335.769		-434.957	-168.085
0.280405	7426.83		-109.063	335.752		-434.944	-168.083
0.280821	7426.96		-109.061	335.745		-434.931	-168.082
0.281237	7427.08		-109.058	335.743		-434.918	-168.081
0.281654	7427.21		-109.055	335.731		-434.905	-168.08
0.28207	7427.3		-109.053	335.717		-434.892	-168.078
0.282486	7427.4		-109.05	335.701		-434.88	-168.077
0.282903	7427.49		-109.047	335.673		-434.867	-168.076
0.283319	7427.59		-109.045	335.676		-434.854	-168.076
0.283735	7427.68		-109.042	335.675		-434.841	-168.076
0.284152	7427.78		-109.04	335.669		-434.828	-168.076
0.284568	7427.88		-109.037	335.662		-434.815	-168.076
0.284984	7427.96		-109.034	335.662		-434.802	-168.076
0.285401	7428.05		-109.032	335.667		-434.79	-168.077
0.285817	7428.13		-109.029	335.655		-434.777	-168.077
0.286233	7428.22		-109.027	335.635		-434.764	-168.077
0.28665	7428.31		-109.024	335.624		-434.751	-168.077
0.287066	7428.39		-109.021	335.602		-434.738	-168.077
0.287482	7428.48		-109.019	335.589		-434.725	-168.077
0.287899	7428.58		-109.016	335.575		-434.712	-168.078
0.288315	7428.68		-109.014	335.554		-434.7	-168.078
0.288731	7428.79		-109.011	335.532		-434.687	-168.078
0.289148	7428.89		-109.008	335.523		-434.674	-168.078
0.289564	7429		-109.006	335.52		-434.661	-168.078
0.28998	7429.07		-109.003	335.517		-434.648	-168.079
0.290397	7429.13		-109	335.509		-434.635	-168.079
0.290813	7429.2		-108.998	335.494		-434.622	-168.079
0.291229	7429.28		-108.995	335.477		-434.61	-168.079
0.291646	7429.35		-108.993	335.468		-434.597	-168.079
0.292062	7429.42		-108.99	335.465		-434.584	-168.077
0.292478	7429.49		-108.987	335.452		-434.571	-168.074
0.292895	7429.54		-108.985	335.449		-434.558	-168.072
0.293311	7429.61		-108.982	335.454		-434.545	-168.069
0.293727	7429.68		-108.98	335.454		-434.533	-168.067
0.294143	7429.74		-108.977	335.442		-434.52	-168.064
0.29456	7429.81		-108.974	335.427		-434.507	-168.062
0.294976	7429.87		-108.972	335.419		-434.494	-168.059
0.295392	7429.94		-108.969	335.406		-434.481	-168.057
0.295809	7430.01		-108.967	335.392		-434.468	-168.054
0.296225	7430.09		-108.964	335.38		-434.455	-168.052
0.296641	7430.17		-108.961	335.35		-434.443	-168.049
0.297058	7430.24		-108.959	335.332		-434.43	-168.047
0.297474	7430.31		-108.956	335.319		-434.417	-168.045
0.29789	7430.38		-108.953	335.304		-434.404	-168.042
0.298307	7430.45		-108.951	335.28		-434.391	-168.04
0.298723	7430.54		-108.948	335.271		-434.378	-168.037
0.299139	7430.63		-108.946	335.258		-434.365	-168.035
0.299556	7430.72		-108.943	335.244		-434.353	-168.032
0.299972	7430.81		-108.94	335.232		-434.34	-168.03
0.300388	7430.9		-108.938	335.222		-434.327	-168.027
0.300805	7430.98		-108.935	335.215		-434.314	-168.026
0.301221	7431.08		-108.933	335.216		-434.301	-168.025
0.301637	7431.19		-108.93	335.213		-434.288	-168.023
0.302054	7431.3		-108.927	335.189		-434.276	-168.022
0.30247	7431.41		-108.925	335.189		-434.263	-168.02
0.302886	7431.52		-108.922	335.198		-434.25	-168.019
0.303303	7431.63		-108.92	335.207		-434.237	-168.017
0.303719	7431.72		-108.917	335.213		-434.224	-168.016
0.304135	7431.8		-108.914	335.214		-434.211	-168.015
0.304552	7431.89		-108.912	335.21		-434.198	-168.013
0.304968	7431.97		-108.909	335.208		-434.186	-168.012
0.305384	7432.05		-108.906	335.203		-434.173	-168.01
0.305801	7432.14		-108.904	335.195		-434.16	-168.009
0.306217	7432.22		-108.901	335.192		-434.147	-168.007
0.306633	7432.35		-108.899	335.19		-434.134	-168.006
0.30705	7432.48		-108.896	335.183		-434.121	-168.005
0.307466	7432.61		-108.893	335.17		-434.108	-168.003
0.307882	7432.75		-108.891	335.158		-434.096	-168.002
0.308298	7432.88		-108.888	335.139		-434.083	-168
0.308715	7433.01		-108.886	335.126		-434.07	-167.999
0.309131	7433.1		-108.883	335.115		-434.057	-167.998
0.309547	7433.19		-108.88	335.105		-434.044	-167.997
0.309964	7433.28		-108.878	335.075		-434.031	-167.996
0.31038	7433.37		-108.875	335.041		-434.019	-167.996
0.310796	7433.45		-108.873	335.018		-434.006	-167.995
0.311213	7433.54		-108.87	335.014		-433.993	-167.994
0.311629	7433.59		-108.867	335.03		-433.98	-167.994
0.312045	7433.61		-108.865	335.018		-433.967	-167.993
0.312462	7433.62		-108.862	335.015		-433.954	-167.992
0.312878	7433.64		-108.859	335.016		-433.941	-167.992
0.313294	7433.65		-108.857	335.019		-433.929	-167.991
0.313711	7433.66		-108.854	335.028		-433.916	-167.99
0.314127	7433.68		-108.852	335.019		-433.903	-167.989
0.314543	7433.73		-108.849	335.013		-433.89	-167.989
0.31496	7433.78		-108.846	335.007		-433.877	-167.988
0.315376	7433.84		-108.844	334.997		-433.864	-167.987
0.315792	7433.9		-108.841	334.989		-433.851	-167.987
0.316209	7433.96		-108.839	334.98		-433.839	-167.986
0.316625	7434.01		-108.836	334.971		-433.826	-167.985
0.317041	7434.03		-108.833	334.965		-433.813	-167.985
0.317458	7434.06		-108.831	334.966		-433.8	-167.984
0.317874	7434.09		-108.828	334.953		-433.787	-167.981
0.31829	7434.13		-108.826	334.948		-433.774	-167.979
0.318707	7434.16		-108.823	334.94		-433.762	-167.976
0.319123	7434.2		-108.82	334.925		-433.749	-167.973
0.319539	7434.23		-108.818	334.927		-433.736	-167.971
0.319956	7434.26		-108.815	334.93		-433.723	-167.968
0.320372	7434.28		-108.812	334.922		-433.71	-167.965
0.320788	7434.3		-108.81	334.911		-433.697	-167.963
0.321205	7434.32		-108.807	334.911		-433.684	-167.96
0.321621	7434.35		-108.805	334.914		-433.672	-167.957
0.322037	7434.37		-108.802	334.908		-433.659	-167.955
0.322453	7434.44		-108.799	334.901		-433.646	-167.952
0.32287	7434.51		-108.797	334.89		-433.633	-167.949
0.323286	7434.59		-108.794	334.866		-433.62	-167.947
0.323702	7434.67		-108.792	334.841		-433.607	-167.944
0.324119	7434.75		-108.789	334.824		-433.594	-167.941
0.324535	7434.83		-108.786	334.808		-433.582	-167.939
0.324951	7434.9		-108.784	334.787		-433.569	-167.936
0.325368	7434.97		-108.781	334.781		-433.556	-167.933
0.325784	7435.05		-108.779	334.787		-433.543	-167.931
0.3262	7435.12		-108.776	334.795		-433.53	-167.928
0.326617	7435.2		-108.773	334.803		-433.517	-167.927
0.327033	7435.28		-108.771	334.814		-433.504	-167.925
0.327449	7435.34		-108.768	334.823		-433.492	-167.924
0.327866	7435.38		-108.765	334.822		-433.479	-167.923
0.328282	7435.42		-108.763	334.819		-433.466	-167.922
0.328698	7435.46		-108.76	334.813		-433.453	-167.92
0.329115	7435.51		-108.758	334.786		-433.44	-167.919
0.329531	7435.55		-108.755	334.787		-433.427	-167.918
0.329947	7435.59		-108.752	334.782		-433.415	-167.917
0.330364	7435.64		-108.75	334.766		-433.402	-167.915
0.33078	7435.69		-108.747	334.745		-433.389	-167.914
0.331196	7435.75		-108.745	334.743		-433.376	-167.913
0.331613	7435.8		-108.742	334.737		-433.363	-167.912
0.332029	7435.85		-108.739	334.737		-433.35	-167.91
0.332445	7435.91		-108.737	334.743		-433.337	-167.909
0.332862	7435.95		-108.734	334.742		-433.325	-167.908
0.333278	7435.99		-108.732	334.735		-433.312	-167.907
0.333694	7436.03		-108.729	334.734		-433.299	-167.905
0.334111	7436.07		-108.726	334.73		-433.286	-167.904
0.334527	7436.12		-108.724	334.713		-433.273	-167.903
0.334943	7436.16		-108.721	334.706		-433.26	-167.902
0.33536	7436.2		-108.718	334.695		-433.247	-167.903
0.335776	7436.22		-108.716	334.682		-433.235	-167.904
0.336192	7436.24		-108.713	334.673		-433.222	-167.905
0.336608	7436.26		-108.711	334.673		-433.209	-167.906
0.337025	7436.29		-108.708	334.666		-433.196	-167.907
0.337441	7436.31		-108.705	334.661		-433.183	-167.908
0.337857	7436.33		-108.703	334.646		-433.17	-167.909
0.338274	7436.35		-108.7	334.624		-433.158	-167.91
0.33869	7436.42		-108.698	334.622		-433.145	-167.911
0.339106	7436.49		-108.695	334.622		-433.132	-167.911
0.339523	7436.56		-108.692	334.617		-433.119	-167.912
0.339939	7436.63		-108.69	334.609		-433.106	-167.913
0.340355	7436.7		-108.687	334.601		-433.093	-167.914
0.340772	7436.77		-108.685	334.606		-433.08	-167.915
0.341188	7436.84		-108.682	334.61		-433.068	-167.916
0.341604	7436.89		-108.679	334.612		-433.055	-167.917
0.342021	7436.94		-108.677	334.612		-433.042	-167.918
0.342437	7436.99		-108.674	334.609		-433.029	-167.919
0.342853	7437.05		-108.672	334.599		-433.016	-167.919
0.34327	7437.1		-108.669	334.611		-433.003	-167.92
0.343686	7437.14		-108.666	334.618		-432.99	-167.92
0.344102	7437.2		-108.664	334.605		-432.978	-167.918
0.344519	7437.26		-108.661	334.612		-432.965	-167.917
0.344935	7437.32		-108.658	334.61		-432.952	-167.915
0.345351	7437.38		-108.656	334.607		-432.939	-167.914
0.345768	7437.44		-108.653	334.605		-432.926	-167.912
0.346184	7437.5		-108.651	334.602		-432.913	-167.911
0.3466	7437.54		-108.648	334.585		-432.901	-167.91
0.347017	7437.57		-108.645	334.574		-432.888	-167.908
0.347433	7437.6		-108.643	334.565		-432.875	-167.907
0.347849	7437.62		-108.64	334.552		-432.862	-167.905
0.348266	7437.65		-108.638	334.532		-432.849	-167.904
0.348682	7437.68		-108.635	334.522		-432.836	-167.902
0.349098	7437.67		-108.632	334.513		-432.823	-167.901
0.349515	7437.69		-108.63	334.508		-432.811	-167.899
0.349931	7437.7		-108.627	334.508		-432.798	-167.898
0.350347	7437.72		-108.625	334.487		-432.785	-167.896
0.350763	7437.73		-108.622	334.485		-432.772	-167.895
0.35118	7437.75		-108.619	334.492		-432.759	-167.894
0.351596	7437.77		-108.617	334.5		-432.746	-167.892
0.352012	7437.8		-108.614	334.495		-432.733	-167.891
0.352429	7437.83		-108.611	334.48		-432.721	-167.89
0.352845	7437.86		-108.609	334.482		-432.708	-167.889
0.353261	7437.89		-108.606	334.485		-432.695	-167.888
0.353678	7437.92		-108.604	334.483		-432.682	-167.888
0.354094	7437.95		-108.601	334.473		-432.669	-167.887
0.35451	7437.96		-108.598	334.461		-432.656	-167.886
0.354927	7437.98		-108.596	334.466		-432.643	-167.886
0.355343	7438		-108.593	334.48		-432.631	-167.885
0.355759	7438.01		-108.591	334.491		-432.618	-167.884
0.356176	7438.03		-108.588	334.505		-432.605	-167.884
0.356592	7438.05		-108.585	334.509		-432.592	-167.883
0.357008	7438.08		-108.583	334.513		-432.579	-167.882
0.357425	7438.13		-108.58	334.516		-432.566	-167.881
0.357841	7438.19		-108.577	334.517		-432.554	-167.881
0.358257	7438.24		-108.575	334.505		-432.541	-167.88
0.358674	7438.3		-108.572	334.49		-432.528	-167.879
0.35909	7438.36		-108.57	334.474		-432.515	-167.879
0.359506	7438.4		-108.567	334.46		-432.502	-167.878
0.359923	7438.43		-108.564	334.465		-432.489	-167.877
0.360339	7438.45		-108.562	334.464		-432.476	-167.876
0.360755	7438.47		-108.559	334.47		-432.464	-167.875
0.361172	7438.49		-108.557	334.475		-432.451	-167.874
0.361588	7438.52		-108.554	334.463		-432.438	-167.872
0.362004	7438.54		-108.551	334.466		-432.425	-167.87
0.362421	7438.57		-108.549	334.466		-432.412	-167.868
0.362837	7438.6		-108.546	334.464		-432.399	-167.866
0.363253	7438.64		-108.544	334.459		-432.386	-167.864
0.36367	7438.68		-108.541	334.447		-432.374	-167.863
0.364086	7438.72		-108.538	334.455		-432.361	-167.861
0.364502	7438.76		-108.536	334.453		-432.348	-167.859
0.364919	7438.8		-108.533	334.45		-432.335	-167.857
0.365335	7438.82		-108.531	334.454		-432.322	-167.855
0.365751	7438.84		-108.528	334.451		-432.309	-167.853
0.366167	7438.86		-108.525	334.443		-432.297	-167.852
0.366584	7438.88		-108.523	334.446		-432.284	-167.85
0.367	7438.9		-108.52	334.453		-432.271	-167.848
0.367416	7438.92		-108.517	334.439		-432.258	-167.846
0.367833	7438.93		-108.515	334.425		-432.245	-167.844
0.368249	7438.95		-108.512	334.419		-432.232	-167.842
0.368665	7438.96		-108.51	334.414		-432.219	-167.84
0.369082	7438.98		-108.507	334.407		-432.207	-167.839
0.369498	7438.99		-108.504	334.401		-432.194	-167.837
0.369914	7439.01		-108.502	334.393		-432.181	-167.835
0.370331	7439.02		-108.499	334.39		-432.168	-167.833
0.370747	7439.04		-108.497	334.39		-432.155	-167.831
0.371163	7439.06		-108.494	334.388		-432.142	-167.83
0.37158	7439.08		-108.491	334.378		-432.129	-167.828
0.371996	7439.1		-108.489	334.372		-432.117	-167.826
0.372412	7439.12		-108.486	334.371		-432.104	-167.824
0.372829	7439.14		-108.484	334.371		-432.091	-167.822
0.373245	7439.16		-108.481	334.366		-432.078	-167.821
0.373661	7439.18		-108.478	334.369		-432.065	-167.819
0.374078	7439.2		-108.476	334.362		-432.052	-167.817
0.374494	7439.22		-108.473	334.36		-432.04	-167.815
0.37491	7439.24		-108.47	334.369		-432.027	-167.813
0.375327	7439.26		-108.468	334.362		-432.014	-167.811
0.375743	7439.29		-108.465	334.356		-432.001	-167.81
0.376159	7439.32		-108.463	334.353		-431.988	-167.808
0.376576	7439.36		-108.46	334.35		-431.975	-167.806
0.376992	7439.39		-108.457	334.341		-431.962	-167.804
0.377408	7439.43		-108.455	334.336		-431.95	-167.802
0.377825	7439.47		-108.452	334.332		-431.937	-167.801
0.378241	7439.5		-108.45	334.328		-431.924	-167.801
0.378657	7439.53		-108.447	334.326		-431.911	-167.801
0.379074	7439.55		-108.444	334.334		-431.898	-167.802
0.37949	7439.58		-108.442	334.345		-431.885	-167.802
0.379906	7439.6		-108.439	334.348		-431.872	-167.803
0.380322	7439.62		-108.437	334.344		-431.86	-167.804
0.380739	7439.65		-108.434	334.338		-431.847	-167.804
0.381155	7439.66		-108.431	334.328		-431.834	-167.805
0.381571	7439.67		-108.429	334.331		-431.821	-167.806
0.381988	7439.67		-108.426	334.332		-431.808	-167.806
0.382404	7439.67		-108.423	334.325		-431.795	-167.807
0.38282	7439.67		-108.421	334.307		-431.783	-167.807
0.383237	7439.67		-108.418	334.312		-431.77	-167.808
0.383653	7439.66		-108.416	334.321		-431.757	-167.809
0.384069	7439.66		-108.413	334.324		-431.744	-167.809
0.384486	7439.67		-108.41	334.316		-431.731	-167.81
0.384902	7439.67		-108.408	334.325		-431.718	-167.81
0.385318	7439.68		-108.405	334.324		-431.705	-167.811
0.385735	7439.68		-108.403	334.322		-431.693	-167.812
0.386151	7439.69		-108.4	334.316		-431.68	-167.812
0.386567	7439.69		-108.397	334.298		-431.667	-167.813
0.386984	7439.7		-108.395	334.281		-431.654	-167.811
0.3874	7439.71		-108.392	334.281		-431.641	-167.81
0.387816	7439.72		-108.39	334.281		-431.628	-167.808
0.388233	7439.73		-108.387	334.28		-431.615	-167.806
0.388649	7439.75		-108.384	334.286		-431.603	-167.805
0.389065	7439.76		-108.382	334.293		-431.59	-167.803
0.389482	7439.78		-108.379	334.297		-431.577	-167.802
0.389898	7439.8		-108.376	334.303		-431.564	-167.8
0.390314	7439.83		-108.374	334.314		-431.551	-167.799
0.390731	7439.85		-108.371	334.314		-431.538	-167.797
0.391147	7439.88		-108.369	334.308		-431.525	-167.795
0.391563	7439.9		-108.366	334.297		-431.513	-167.794
0.39198	7439.94		-108.363	334.283		-431.5	-167.792
0.392396	7439.96		-108.361	334.266		-431.487	-167.791
0.392812	7439.98		-108.358	334.263		-431.474	-167.789
0.393229	7440.01		-108.356	334.257		-431.461	-167.787
0.393645	7440.03		-108.353	334.248		-431.448	-167.786
0.394061	7440.05		-108.35	334.241		-431.436	-167.784
0.394477	7440.07		-108.348	334.252		-431.423	-167.783
0.394894	7440.1		-108.345	334.243		-431.41	-167.781
0.39531	7440.14		-108.343	334.249		-431.397	-167.78
0.395726	7440.18		-108.34	334.257		-431.384	-167.779
0.396143	7440.22		-108.337	334.241		-431.371	-167.777
0.396559	7440.27		-108.335	334.239		-431.358	-167.776
0.396975	7440.3		-108.332	334.225		-431.346	-167.775
0.397392	7440.33		-108.329	334.21		-431.333	-167.774
0.397808	7440.35		-108.327	334.201		-431.32	-167.773
0.398224	7440.36		-108.324	334.206		-431.307	-167.772
0.398641	7440.38		-108.322	334.208		-431.294	-167.771
0.399057	7440.4		-108.319	334.208		-431.281	-167.77
0.399473	7440.41		-108.316	334.212		-431.268	-167.769
0.39989	7440.42		-108.314	334.219		-431.256	-167.768
0.400306	7440.41		-108.311	334.207		-431.243	-167.767
0.400722	7440.4		-108.309	334.197		-431.23	-167.765
0.401139	7440.38		-108.306	334.189		-431.217	-167.764
0.401555	7440.36		-108.303	334.19		-431.204	-167.763
0.401971	7440.35		-108.301	334.204		-431.191	-167.762
0.402388	7440.34		-108.298	334.208		-431.178	-167.761
0.402804	7440.35		-108.296	334.204		-431.166	-167.76
0.40322	7440.37		-108.293	334.202		-431.153	-167.759
0.403637	7440.39		-108.29	334.208		-431.14	-167.758
0.404053	7440.41		-108.288	334.214		-431.127	-167.756
0.404469	7440.43		-108.285	334.224		-431.114	-167.755
0.404886	7440.45		-108.282	334.214		-431.101	-167.754
0.405302	7440.45		-108.28	334.195		-431.089	-167.752
0.405718	7440.45		-108.277	334.18		-431.076	-167.751
0.406135	7440.45		-108.275	334.172		-431.063	-167.749
0.406551	7440.45		-108.272	334.17		-431.05	-167.748
0.406967	7440.45		-108.269	334.167		-431.037	-167.746
0.407384	7440.45		-108.267	334.163		-431.024	-167.745
0.4078	7440.45		-108.264	334.167		-431.011	-167.744
0.408216	7440.45		-108.262	334.172		-430.999	-167.742
0.408632	7440.43		-108.259	334.179		-430.986	-167.741
0.409049	7440.42		-108.256	334.183		-430.973	-167.739
0.409465	7440.41		-108.254	334.183		-430.96	-167.738
0.409881	7440.4		-108.251	334.177		-430.947	-167.736
0.410298	7440.39		-108.249	334.185		-430.934	-167.735
0.410714	7440.39		-108.246	334.191		-430.922	-167.733
0.41113	7440.42		-108.243	334.192		-430.909	-167.732
0.411547	7440.46		-108.241	334.192		-430.896	-167.731
0.411963	7440.5		-108.238	334.194		-430.883	-167.729
0.412379	7440.54		-108.235	334.195		-430.87	-167.728
0.412796	7440.57		-108.233	334.194		-430.857	-167.727
0.413212	7440.6		-108.23	334.191		-430.844	-167.726
0.413628	7440.62		-108.228	334.186		-430.832	-167.725
0.414045	7440.62		-108.225	334.178		-430.819	-167.724
0.414461	7440.63		-108.222	334.177		-430.806	-167.723
0.414877	7440.64		-108.22	334.179		-430.793	-167.722
0.415294	7440.64		-108.217	334.178		-430.78	-167.721
0.41571	7440.65		-108.215	334.167		-430.767	-167.72
0.416126	7440.66		-108.212	334.17		-430.754	-167.719
0.416543	7440.68		-108.209	334.175		-430.742	-167.718
0.416959	7440.72		-108.207	334.179		-430.729	-167.717
0.417375	7440.75		-108.204	334.18		-430.716	-167.716
0.417792	7440.78		-108.202	334.169		-430.703	-167.715
0.418208	7440.81		-108.199	334.156		-430.69	-167.714
0.418624	7440.85		-108.196	334.152		-430.677	-167.713
0.419041	7440.89		-108.194	334.16		-430.664	-167.712
0.419457	7440.91		-108.191	334.178		-430.652	-167.711
0.419873	7440.94		-108.188	334.173		-430.639	-167.71
0.42029	7440.96		-108.186	334.171		-430.626	-167.709
0.420706	7440.99		-108.183	334.176		-430.613	-167.708
0.421122	7441		-108.181	334.19		-430.6	-167.706
0.421539	7441.01		-108.178	334.209		-430.587	-167.705
0.421955	7441.01		-108.175	334.216		-430.575	-167.703
0.422371	7441.02		-108.173	334.21		-430.562	-167.701
0.422787	7441.02		-108.17	334.193		-430.549	-167.699
0.423204	7441.03		-108.168	334.177		-430.536	-167.697
0.42362	7441.03		-108.165	334.181		-430.523	-167.695
0.424036	7441.04		-108.162	334.185		-430.51	-167.693
0.424453	7441.06		-108.16	334.183		-430.497	-167.691
0.424869	7441.07		-108.157	334.171		-430.485	-167.69
0.425285	7441.09		-108.155	334.176		-430.472	-167.688
0.425702	7441.1		-108.152	334.177		-430.459	-167.686
0.426118	7441.12		-108.149	334.187		-430.446	-167.684
0.426534	7441.12		-108.147	334.195		-430.433	-167.682
0.426951	7441.09		-108.144	334.173		-430.42	-167.68
0.427367	7441.05		-108.141	334.17		-430.407	-167.678
0.427783	7441.02		-108.139	334.169		-430.395	-167.677
0.4282	7440.98		-108.136	334.157		-430.382	-167.675
0.428616	7440.94		-108.134	334.138		-430.369	-167.673
0.429032	7440.9		-108.131	334.161		-430.356	-167.671
0.429449	7440.89		-108.128	334.163		-430.343	-167.669
0.429865	7440.88		-108.126	334.168		-430.33	-167.667
0.430281	7440.88		-108.123	334.177		-430.318	-167.666
0.430698	7440.88		-108.121	334.184		-430.305	-167.664
0.431114	7440.88		-108.118	334.184		-430.292	-167.663
0.43153	7440.88		-108.115	334.201		-430.279	-167.661
0.431947	7440.87		-108.113	334.206		-430.266	-167.66
0.432363	7440.87		-108.11	334.2		-430.253	-167.658
0.432779	7440.87		-108.108	334.209		-430.24	-167.657
0.433196	7440.87		-108.105	334.206		-430.228	-167.655
0.433612	7440.88		-108.102	334.2		-430.215	-167.654
0.434028	7440.88		-108.1	334.194		-430.202	-167.652
0.434445	7440.88		-108.097	334.193		-430.189	-167.651
0.434861	7440.87		-108.094	334.191		-430.176	-167.649
0.435277	7440.84		-108.092	334.19		-430.163	-167.648
0.435694	7440.81		-108.089	334.183		-430.15	-167.646
0.43611	7440.78		-108.087	334.17		-430.138	-167.645
0.436526	7440.75		-108.084	334.157		-430.125	-167.643
0.436942	7440.72		-108.081	334.15		-430.112	-167.641
0.437359	7440.71		-108.079	334.139		-430.099	-167.64
0.437775	7440.73		-108.076	334.131		-430.086	-167.638
0.438191	7440.76		-108.074	334.129		-430.073	-167.637
0.438608	7440.79		-108.071	334.127		-430.06	-167.635
0.439024	7440.83		-108.068	334.129		-430.048	-167.634
0.43944	7440.86		-108.066	334.14		-430.035	-167.632
0.439857	7440.9		-108.063	334.156		-430.022	-167.63
0.440273	7440.91		-108.061	334.173		-430.009	-167.629
0.440689	7440.91		-108.058	334.188		-429.996	-167.627
0.441106	7440.91		-108.055	334.199		-429.983	-167.625
0.441522	7440.91		-108.053	334.203		-429.971	-167.624
0.441938	7440.91		-108.05	334.209		-429.958	-167.622
0.442355	7440.9		-108.047	334.23		-429.945	-167.62
0.442771	7440.89		-108.045	334.226		-429.932	-167.619
0.443187	7440.88		-108.042	334.226		-429.919	-167.617
0.443604	7440.86		-108.04	334.23		-429.906	-167.616
0.44402	7440.85		-108.037	334.238		-429.893	-167.614
0.444436	7440.83		-108.034	334.246		-429.881	-167.612
0.444853	7440.82		-108.032	334.236		-429.868	-167.611
0.445269	7440.82		-108.029	334.225		-429.855	-167.609
0.445685	7440.83		-108.027	334.219		-429.842	-167.607
0.446102	7440.84		-108.024	334.224		-429.829	-167.606
0.446518	7440.86		-108.021	334.23		-429.816	-167.604
0.446934	7440.87		-108.019	334.247		-429.803	-167.602
0.447351	7440.88		-108.016	334.253		-429.791	-167.602
0.447767	7440.89		-108.014	334.248		-429.778	-167.601
0.448183	7440.87		-108.011	334.25		-429.765	-167.601
0.4486	7440.84		-108.008	334.264		-429.752	-167.601
0.449016	7440.81		-108.006	334.262		-429.739	-167.6
0.449432	7440.77		-108.003	334.246		-429.726	-167.6
0.449849	7440.74		-108	334.224		-429.714	-167.6
0.450265	7440.71		-107.998	334.217		-429.701	-167.599
0.450681	7440.7		-107.995	334.219		-429.688	-167.599
0.451097	7440.7		-107.993	334.232		-429.675	-167.598
0.451514	7440.7		-107.99	334.25		-429.662	-167.598
0.45193	7440.71		-107.987	334.268		-429.649	-167.598
0.452346	7440.71		-107.985	334.266		-429.636	-167.597
0.452763	7440.72		-107.982	334.266		-429.624	-167.597
0.453179	7440.72		-107.98	334.269		-429.611	-167.596
0.453595	7440.72		-107.977	334.273		-429.598	-167.596
0.454012	7440.72		-107.974	334.27		-429.585	-167.596
0.454428	7440.72		-107.972	334.261		-429.572	-167.595
0.454844	7440.72		-107.969	334.247		-429.559	-167.595
0.455261	7440.72		-107.967	334.24		-429.546	-167.594
0.455677	7440.72		-107.964	334.249		-429.534	-167.594
0.456093	7440.72		-107.961	334.243		-429.521	-167.595
0.45651	7440.72		-107.959	334.244		-429.508	-167.596
0.456926	7440.71		-107.956	334.237		-429.495	-167.597
0.457342	7440.7		-107.953	334.226		-429.482	-167.598
0.457759	7440.7		-107.951	334.227		-429.469	-167.599
0.458175	7440.69		-107.948	334.225		-429.457	-167.6
0.458591	7440.68		-107.946	334.231		-429.444	-167.6
0.459008	7440.67		-107.943	334.24		-429.431	-167.601
0.459424	7440.66		-107.94	334.249		-429.418	-167.602
0.45984	7440.65		-107.938	334.25		-429.405	-167.603
0.460257	7440.64		-107.935	334.25		-429.392	-167.604
0.460673	7440.63		-107.933	334.258		-429.379	-167.605
0.461089	7440.62		-107.93	334.271		-429.367	-167.606
0.461506	7440.61		-107.927	334.276		-429.354	-167.607
0.461922	7440.6		-107.925	334.271		-429.341	-167.607
0.462338	7440.59		-107.922	334.283		-429.328	-167.608
0.462755	7440.58		-107.92	334.289		-429.315	-167.609
0.463171	7440.57		-107.917	334.285		-429.302	-167.61
0.463587	7440.56		-107.914	334.294		-429.289	-167.611
0.464004	7440.55		-107.912	334.291		-429.277	-167.612
0.46442	7440.56		-107.909	334.29		-429.264	-167.611
0.464836	7440.57		-107.906	334.292		-429.251	-167.61
0.465253	7440.59		-107.904	334.295		-429.238	-167.608
0.465669	7440.61		-107.901	334.276		-429.225	-167.606
0.466085	7440.63		-107.899	334.277		-429.212	-167.605
0.466501	7440.64		-107.896	334.278		-429.199	-167.603
0.466918	7440.66		-107.893	334.276		-429.187	-167.601
0.467334	7440.67		-107.891	334.282		-429.174	-167.6
0.46775	7440.67		-107.888	334.281		-429.161	-167.598
0.468167	7440.67		-107.886	334.274		-429.148	-167.596
0.468583	7440.67		-107.883	334.269		-429.135	-167.594
0.468999	7440.67		-107.88	334.269		-429.122	-167.593
0.469416	7440.67		-107.878	334.259		-429.11	-167.591
0.469832	7440.67		-107.875	334.26		-429.097	-167.589
0.470248	7440.69		-107.873	334.253		-429.084	-167.588
0.470665	7440.71		-107.87	334.242		-429.071	-167.586
0.471081	7440.72		-107.867	334.24		-429.058	-167.584
0.471497	7440.74		-107.865	334.258		-429.045	-167.583
0.471914	7440.76		-107.862	334.259		-429.032	-167.581
0.47233	7440.76		-107.859	334.26		-429.02	-167.579
0.472746	7440.73		-107.857	334.268		-429.007	-167.578
0.473163	7440.71		-107.854	334.273		-428.994	-167.576
0.473579	7440.68		-107.852	334.287		-428.981	-167.575
0.473995	7440.66		-107.849	334.297		-428.968	-167.573
0.474412	7440.63		-107.846	334.299		-428.955	-167.572
0.474828	7440.6		-107.844	334.297		-428.943	-167.57
0.475244	7440.57		-107.841	334.314		-428.93	-167.569
0.475661	7440.54		-107.839	334.303		-428.917	-167.567
0.476077	7440.51		-107.836	334.296		-428.904	-167.566
0.476493	7440.49		-107.833	334.292		-428.891	-167.564
0.47691	7440.46		-107.831	334.285		-428.878	-167.563
0.477326	7440.44		-107.828	334.283		-428.865	-167.561
0.477742	7440.43		-107.826	334.279		-428.853	-167.56
0.478159	7440.42		-107.823	334.274		-428.84	-167.558
0.478575	7440.42		-107.82	334.268		-428.827	-167.557
0.478991	7440.41		-107.818	334.262		-428.814	-167.555
0.479408	7440.4		-107.815	334.253		-428.801	-167.554
0.479824	7440.39		-107.812	334.246		-428.788	-167.553
0.48024	7440.38		-107.81	334.236		-428.775	-167.551
0.480656	7440.36		-107.807	334.221		-428.763	-167.55
0.481073	7440.34		-107.805	334.224		-428.75	-167.548
0.481489	7440.33		-107.802	334.239		-428.737	-167.547
0.481905	7440.31		-107.799	334.253		-428.724	-167.545
0.482322	7440.3		-107.797	334.256		-428.711	-167.543
0.482738	7440.29		-107.794	334.245		-428.698	-167.541
0.483154	7440.31		-107.792	334.235		-428.685	-167.539
0.483571	7440.32		-107.789	334.248		-428.673	-167.537
0.483987	7440.34		-107.786	334.267		-428.66	-167.535
0.484403	7440.36		-107.784	334.278		-428.647	-167.533
0.48482	7440.37		-107.781	334.271		-428.634	-167.531
0.485236	7440.38		-107.779	334.268		-428.621	-167.529
0.485652	7440.38		-107.776	334.272		-428.608	-167.527
0.486069	7440.35		-107.773	334.283		-428.596	-167.525
0.486485	7440.32		-107.771	334.299		-428.583	-167.523
0.486901	7440.29		-107.768	334.305		-428.57	-167.522
0.487318	7440.25		-107.765	334.301		-428.557	-167.52
0.487734	7440.22		-107.763	334.293		-428.544	-167.518
0.48815	7440.19		-107.76	334.288		-428.531	-167.516
0.488567	7440.16		-107.758	334.295		-428.518	-167.514
0.488983	7440.12		-107.755	334.302		-428.506	-167.512
0.489399	7440.09		-107.752	334.304		-428.493	-167.51
0.489816	7440.05		-107.75	334.305		-428.48	-167.508
0.490232	7440.01		-107.747	334.305		-428.467	-167.507
0.490648	7439.97		-107.745	334.314		-428.454	-167.506
0.491065	7439.92		-107.742	334.302		-428.441	-167.505
0.491481	7439.88		-107.739	334.289		-428.428	-167.505
0.491897	7439.84		-107.737	334.283		-428.416	-167.504
0.492314	7439.79		-107.734	334.286		-428.403	-167.504
0.49273	7439.75		-107.732	334.274		-428.39	-167.503
0.493146	7439.7		-107.729	334.269		-428.377	-167.503
0.493562	7439.67		-107.726	334.262		-428.364	-167.502
0.493979	7439.64		-107.724	334.253		-428.351	-167.502
0.494395	7439.63		-107.721	334.263		-428.339	-167.501
0.494812	7439.61		-107.718	334.274		-428.326	-167.5
0.495228	7439.6		-107.716	334.28		-428.313	-167.5
0.495644	7439.58		-107.713	334.286		-428.3	-167.499
0.49606	7439.58		-107.711	334.3		-428.287	-167.499
0.496477	7439.58		-107.708	334.307		-428.274	-167.498
0.496893	7439.59		-107.705	334.308		-428.261	-167.498
0.497309	7439.59		-107.703	334.3		-428.249	-167.497
0.497726	7439.59		-107.7	334.286		-428.236	-167.496
0.498142	7439.59		-107.698	334.282		-428.223	-167.496
0.498558	7439.6		-107.695	334.287		-428.21	-167.495
0.498975	7439.6		-107.692	334.288		-428.197	-167.494
0.499391	7439.61		-107.69	334.285		-428.184	-167.491
0.499807	7439.62		-107.687	334.279		-428.171	-167.489
0.500224	7439.63		-107.685	334.286		-428.159	-167.486
0.50064	7439.64		-107.682	334.291		-428.146	-167.484
0.501056	7439.65		-107.679	334.304		-428.133	-167.481
0.501473	7439.65		-107.677	334.31		-428.12	-167.479
0.501889	7439.67		-107.674	334.289		-428.107	-167.476
0.502305	7439.69		-107.671	334.292		-428.094	-167.474
0.502722	7439.71		-107.669	334.299		-428.081	-167.471
0.503138	7439.74		-107.666	334.303		-428.069	-167.469
0.503554	7439.76		-107.664	334.299		-428.056	-167.466
0.503971	7439.78		-107.661	334.299		-428.043	-167.464
0.504387	7439.77		-107.658	334.303		-428.03	-167.461
0.504803	7439.74		-107.656	334.3		-428.017	-167.459
0.50522	7439.72		-107.653	334.301		-428.004	-167.456
0.505636	7439.69		-107.651	334.317		-427.992	-167.453
0.506052	7439.66		-107.648	334.311		-427.979	-167.451
0.506469	7439.63		-107.645	334.325		-427.966	-167.448
0.506885	7439.62		-107.643	334.338		-427.953	-167.446
0.507301	7439.61		-107.64	334.346		-427.94	-167.443
0.507718	7439.6		-107.638	334.354		-427.927	-167.442
0.508134	7439.59		-107.635	334.367		-427.914	-167.441
0.50855	7439.59		-107.632	334.365		-427.902	-167.44
0.508967	7439.58		-107.63	334.353		-427.889	-167.439
0.509383	7439.57		-107.627	334.341		-427.876	-167.438
0.509799	7439.58		-107.624	334.339		-427.863	-167.437
0.510215	7439.58		-107.622	334.336		-427.85	-167.436
0.510632	7439.58		-107.619	334.335		-427.837	-167.435
0.511048	7439.59		-107.617	334.341		-427.824	-167.434
0.511464	7439.59		-107.614	334.356		-427.812	-167.432
0.511881	7439.59		-107.611	334.355		-427.799	-167.431
0.512297	7439.58		-107.609	334.353		-427.786	-167.43
0.512713	7439.56		-107.606	334.35		-427.773	-167.429
0.51313	7439.52		-107.604	334.345		-427.76	-167.428
0.513546	7439.49		-107.601	334.342		-427.747	-167.427
0.513962	7439.46		-107.598	334.318		-427.735	-167.426
0.514379	7439.43		-107.596	334.301		-427.722	-167.425
0.514795	7439.41		-107.593	334.292		-427.709	-167.424
0.515211	7439.4		-107.591	334.288		-427.696	-167.423
0.515628	7439.41		-107.588	334.308		-427.683	-167.422
0.516044	7439.42		-107.585	334.339		-427.67	-167.421
0.51646	7439.42		-107.583	334.357		-427.657	-167.421
0.516877	7439.43		-107.58	334.367		-427.645	-167.422
0.517293	7439.44		-107.577	334.385		-427.632	-167.422
0.517709	7439.43		-107.575	334.398		-427.619	-167.422
0.518126	7439.41		-107.572	334.416		-427.606	-167.423
0.518542	7439.38		-107.57	334.426		-427.593	-167.423
0.518958	7439.35		-107.567	334.424		-427.58	-167.424
0.519375	7439.32		-107.564	334.42		-427.567	-167.424
0.519791	7439.29		-107.562	334.4		-427.555	-167.425
0.520207	7439.26		-107.559	334.388		-427.542	-167.425
0.520624	7439.24		-107.557	334.384		-427.529	-167.425
0.52104	7439.25		-107.554	334.378		-427.516	-167.426
0.521456	7439.25		-107.551	334.367		-427.503	-167.426
0.521873	7439.25		-107.549	334.358		-427.49	-167.427
0.522289	7439.26		-107.546	334.351		-427.478	-167.427
0.522705	7439.26		-107.544	334.346		-427.465	-167.428
0.523122	7439.28		-107.541	334.348		-427.452	-167.428
0.523538	7439.29		-107.538	334.339		-427.439	-167.429
0.523954	7439.31		-107.536	334.339		-427.426	-167.429
0.52437	7439.32		-107.533	334.345		-427.413	-167.429
0.524787	7439.34		-107.53	334.35		-427.4	-167.429
0.525203	7439.35		-107.528	334.341		-427.388	-167.428
0.525619	7439.36		-107.525	334.346		-427.375	-167.427
0.526036	7439.35		-107.523	334.349		-427.362	-167.425
0.526452	7439.32		-107.52	334.35		-427.349	-167.424
0.526868	7439.3		-107.517	334.356		-427.336	-167.423
0.527285	7439.27		-107.515	334.348		-427.323	-167.421
0.527701	7439.25		-107.512	334.339		-427.31	-167.42
0.528117	7439.23		-107.51	334.329		-427.298	-167.419
0.528534	7439.24		-107.507	334.317		-427.285	-167.418
0.52895	7439.29		-107.504	334.303		-427.272	-167.416
0.529366	7439.34		-107.502	334.314		-427.259	-167.415
0.529783	7439.39		-107.499	334.333		-427.246	-167.414
0.530199	7439.43		-107.497	334.352		-427.233	-167.412
0.530615	7439.48		-107.494	334.368		-427.22	-167.411
0.531032	7439.5		-107.491	334.367		-427.208	-167.41
0.531448	7439.48		-107.489	334.381		-427.195	-167.409
0.531864	7439.45		-107.486	334.387		-427.182	-167.407
0.532281	7439.42		-107.483	334.381		-427.169	-167.406
0.532697	7439.38		-107.481	334.38		-427.156	-167.405
0.533113	7439.35		-107.478	334.368		-427.143	-167.403
0.53353	7439.31		-107.476	334.361		-427.131	-167.402
0.533946	7439.29		-107.473	334.361		-427.118	-167.4
0.534362	7439.27		-107.47	334.367		-427.105	-167.398
0.534779	7439.25		-107.468	334.366		-427.092	-167.397
0.535195	7439.24		-107.465	334.378		-427.079	-167.395
0.535611	7439.22		-107.463	334.379		-427.066	-167.393
0.536028	7439.2		-107.46	334.368		-427.053	-167.392
0.536444	7439.21		-107.457	334.352		-427.041	-167.39
0.53686	7439.24		-107.455	334.355		-427.028	-167.388
0.537277	7439.27		-107.452	334.355		-427.015	-167.387
0.537693	7439.3		-107.45	334.354		-427.002	-167.385
0.538109	7439.33		-107.447	334.354		-426.989	-167.383
0.538526	7439.37		-107.444	334.346		-426.976	-167.382
0.538942	7439.39		-107.442	334.35		-426.963	-167.38
0.539358	7439.38		-107.439	334.361		-426.951	-167.378
0.539774	7439.38		-107.436	334.369		-426.938	-167.377
0.540191	7439.38		-107.434	334.367		-426.925	-167.375
0.540607	7439.37		-107.431	334.364		-426.912	-167.373
0.541023	7439.37		-107.429	334.365		-426.899	-167.372
0.54144	7439.37		-107.426	334.365		-426.886	-167.37
0.541856	7439.39		-107.423	334.367		-426.874	-167.368
0.542272	7439.4		-107.421	334.377		-426.861	-167.367
0.542689	7439.41		-107.418	334.356		-426.848	-167.366
0.543105	7439.41		-107.416	334.362		-426.835	-167.366
0.543521	7439.42		-107.413	334.371		-426.822	-167.365
0.543938	7439.43		-107.41	334.366		-426.809	-167.364
0.544354	7439.43		-107.408	334.355		-426.796	-167.363
0.54477	7439.43		-107.405	334.354		-426.784	-167.362
0.545187	7439.43		-107.403	334.352		-426.771	-167.361
0.545603	7439.44		-107.4	334.351		-426.758	-167.36
0.546019	7439.44		-107.397	334.355		-426.745	-167.36
0.546436	7439.44		-107.395	334.35		-426.732	-167.359
0.546852	7439.44		-107.392	334.361		-426.719	-167.358
0.547268	7439.42		-107.389	334.371		-426.706	-167.357
0.547685	7439.37		-107.387	334.373		-426.694	-167.356
0.548101	7439.33		-107.384	334.379		-426.681	-167.355
0.548517	7439.29		-107.382	334.391		-426.668	-167.354
0.548934	7439.25		-107.379	334.4		-426.655	-167.353
0.54935	7439.21		-107.376	334.405		-426.642	-167.353
0.549766	7439.16		-107.374	334.404		-426.629	-167.352
0.550183	7439.11		-107.371	334.389		-426.617	-167.351
0.550599	7439.05		-107.369	334.383		-426.604	-167.35
0.551015	7438.99		-107.366	334.386		-426.591	-167.349
0.551432	7438.94		-107.363	334.392		-426.578	-167.348
0.551848	7438.88		-107.361	334.388		-426.565	-167.347
0.552264	7438.84		-107.358	334.359		-426.552	-167.345
0.55268	7438.83		-107.356	334.359		-426.539	-167.344
0.553097	7438.82		-107.353	334.369		-426.527	-167.343
0.553513	7438.82		-107.35	334.376		-426.514	-167.342
0.553929	7438.81		-107.348	334.378		-426.501	-167.341
0.554346	7438.81		-107.345	334.39		-426.488	-167.34
0.554762	7438.8		-107.342	334.392		-426.475	-167.339
0.555178	7438.8		-107.34	334.391		-426.462	-167.338
0.555595	7438.79		-107.337	334.405		-426.449	-167.336
0.556011	7438.78		-107.335	334.412		-426.437	-167.335
0.556427	7438.78		-107.332	334.405		-426.424	-167.334
0.556844	7438.77		-107.329	334.404		-426.411	-167.333
0.55726	7438.77		-107.327	334.408		-426.398	-167.332
0.557676	7438.77		-107.324	334.398		-426.385	-167.331
0.558093	7438.77		-107.322	334.407		-426.372	-167.33
0.558509	7438.77		-107.319	334.408		-426.359	-167.329
0.558925	7438.76		-107.316	334.409		-426.347	-167.327
0.559342	7438.76		-107.314	334.416		-426.334	-167.327
0.559758	7438.75		-107.311	334.417		-426.321	-167.328
0.560174	7438.75		-107.309	334.428		-426.308	-167.329
0.560591	7438.74		-107.306	334.432		-426.295	-167.33
0.561007	7438.72		-107.303	334.428		-426.282	-167.331
0.561423	7438.71		-107.301	334.42		-426.27	-167.332
0.56184	7438.69		-107.298	334.426		-426.257	-167.333
0.562256	7438.67		-107.295	334.425		-426.244	-167.333
0.562672	7438.64		-107.293	334.419		-426.231	-167.334
0.563089	7438.61		-107.29	334.41		-426.218	-167.335
0.563505	7438.57		-107.288	334.404		-426.205	-167.336
0.563921	7438.53		-107.285	334.4		-426.192	-167.337
0.564338	7438.49		-107.282	334.405		-426.18	-167.338
0.564754	7438.45		-107.28	334.414		-426.167	-167.339
0.56517	7438.41		-107.277	334.423		-426.154	-167.339
0.565587	7438.36		-107.275	334.427		-426.141	-167.34
0.566003	7438.33		-107.272	334.432		-426.128	-167.341
0.566419	7438.32		-107.269	334.442		-426.115	-167.342
0.566836	7438.31		-107.267	334.45		-426.102	-167.343
0.567252	7438.31		-107.264	334.445		-426.09	-167.344
0.567668	7438.3		-107.262	334.436		-426.077	-167.345
0.568084	7438.29		-107.259	334.43		-426.064	-167.343
0.568501	7438.29		-107.256	334.425		-426.051	-167.341
0.568917	7438.28		-107.254	334.424		-426.038	-167.339
0.569333	7438.26		-107.251	334.44		-426.025	-167.337
0.56975	7438.24		-107.248	334.436		-426.013	-167.335
0.570166	7438.22		-107.246	334.434		-426	-167.332
0.570582	7438.2		-107.243	334.432		-425.987	-167.33
0.570999	7438.19		-107.241	334.424		-425.974	-167.328
0.571415	7438.2		-107.238	334.426		-425.961	-167.326
0.571831	7438.23		-107.235	334.426		-425.948	-167.324
0.572248	7438.25		-107.233	334.417		-425.935	-167.322
0.572664	7438.28		-107.23	334.402		-425.923	-167.32
0.57308	7438.3		-107.228	334.401		-425.91	-167.318
0.573497	7438.33		-107.225	334.415		-425.897	-167.315
0.573913	7438.35		-107.222	334.432		-425.884	-167.313
0.574329	7438.37		-107.22	334.444		-425.871	-167.311
0.574746	7438.39		-107.217	334.443		-425.858	-167.309
0.575162	7438.4		-107.215	334.439		-425.845	-167.307
0.575578	7438.42		-107.212	334.452		-425.833	-167.305
0.575995	7438.43		-107.209	334.467		-425.82	-167.303
0.576411	7438.43		-107.207	334.47		-425.807	-167.301
0.576827	7438.4		-107.204	334.45		-425.794	-167.3
0.577244	7438.39		-107.201	334.445		-425.781	-167.299
0.57766	7438.37		-107.199	334.436		-425.768	-167.298
0.578076	7438.35		-107.196	334.431		-425.756	-167.298
0.578493	7438.34		-107.194	334.43		-425.743	-167.297
0.578909	7438.32		-107.191	334.429		-425.73	-167.296
0.579325	7438.32		-107.188	334.417		-425.717	-167.295
0.579742	7438.32		-107.186	334.423		-425.704	-167.295
0.580158	7438.31		-107.183	334.433		-425.691	-167.294
0.580574	7438.29		-107.181	334.431		-425.678	-167.293
0.58099	7438.28		-107.178	334.413		-425.666	-167.292
0.581407	7438.27		-107.175	334.431		-425.653	-167.292
0.581823	7438.25		-107.173	334.453		-425.64	-167.291
0.58224	7438.22		-107.17	334.469		-425.627	-167.29
0.582656	7438.2		-107.168	334.486		-425.614	-167.29
0.583072	7438.17		-107.165	334.483		-425.601	-167.289
0.583488	7438.14		-107.162	334.489		-425.588	-167.288
0.583905	7438.11		-107.16	334.5		-425.576	-167.287
0.584321	7438.09		-107.157	334.51		-425.563	-167.287
0.584737	7438.06		-107.154	334.51		-425.55	-167.286
0.585154	7438.02		-107.152	334.488		-425.537	-167.286
0.58557	7437.97		-107.149	334.476		-425.524	-167.286
0.585986	7437.93		-107.147	334.475		-425.511	-167.287
0.586403	7437.89		-107.144	334.479		-425.499	-167.288
0.586819	7437.84		-107.141	334.488		-425.486	-167.289
0.587235	7437.8		-107.139	334.479		-425.473	-167.29
0.587652	7437.76		-107.136	334.479		-425.46	-167.291
0.588068	7437.74		-107.134	334.49		-425.447	-167.292
0.588484	7437.72		-107.131	334.503		-425.434	-167.292
0.588901	7437.7		-107.128	334.51		-425.421	-167.293
0.589317	7437.67		-107.126	334.519		-425.409	-167.294
0.589733	7437.66		-107.123	334.525		-425.396	-167.295
0.59015	7437.65		-107.121	334.523		-425.383	-167.296
0.590566	7437.63		-107.118	334.531		-425.37	-167.297
0.590982	7437.62		-107.115	334.536		-425.357	-167.298
0.591399	7437.6		-107.113	334.532		-425.344	-167.298
0.591815	7437.58		-107.11	334.522		-425.331	-167.299
0.592231	7437.57		-107.107	334.516		-425.319	-167.3
0.592648	7437.55		-107.105	334.512		-425.306	-167.301
0.593064	7437.52		-107.102	334.499		-425.293	-167.302
0.59348	7437.49		-107.1	334.496		-425.28	-167.303
0.593897	7437.46		-107.097	334.509		-425.267	-167.301
0.594313	7437.43		-107.094	334.513		-425.254	-167.299
0.594729	7437.4		-107.092	334.518		-425.241	-167.297
0.595146	7437.38		-107.089	334.531		-425.229	-167.295
0.595562	7437.39		-107.087	334.542		-425.216	-167.292
0.595978	7437.4		-107.084	334.542		-425.203	-167.29
0.596394	7437.41		-107.081	334.555		-425.19	-167.288
0.596811	7437.42		-107.079	334.546		-425.177	-167.285
0.597227	7437.43		-107.076	334.536		-425.164	-167.283
0.597643	7437.44		-107.074	334.531		-425.152	-167.281
0.59806	7437.42		-107.071	334.525		-425.139	-167.278
0.598476	7437.37		-107.068	334.525		-425.126	-167.276
0.598892	7437.32		-107.066	334.526		-425.113	-167.274
0.599309	7437.27		-107.063	334.528		-425.1	-167.271
0.599725	7437.23		-107.06	334.531		-425.087	-167.269
0.600141	7437.18		-107.058	334.535		-425.074	-167.267
0.600558	7437.14		-107.055	334.545		-425.062	-167.264
0.600974	7437.13		-107.053	334.552		-425.049	-167.262
0.60139	7437.13		-107.05	334.558		-425.036	-167.26
0.601807	7437.13		-107.047	334.573		-425.023	-167.258
0.602223	7437.12		-107.045	334.557		-425.01	-167.255
0.602639	7437.12		-107.042	334.558		-424.997	-167.254
0.603056	7437.12		-107.04	334.569		-424.984	-167.252
0.603472	7437.12		-107.037	334.582		-424.972	-167.251
0.603888	7437.1		-107.034	334.583		-424.959	-167.249
0.604305	7437.09		-107.032	334.582		-424.946	-167.248
0.604721	7437.08		-107.029	334.578		-424.933	-167.246
0.605137	7437.06		-107.027	334.574		-424.92	-167.245
0.605554	7437.05		-107.024	334.571		-424.907	-167.243
0.60597	7437.03		-107.021	334.562		-424.895	-167.242
0.606386	7437.03		-107.019	334.553		-424.882	-167.24
0.606803	7437.03		-107.016	334.543		-424.869	-167.239
0.607219	7437.02		-107.013	334.535		-424.856	-167.237
0.607635	7437.02		-107.011	334.543		-424.843	-167.236
0.608052	7437.02		-107.008	334.56		-424.83	-167.234
0.608468	7437.02		-107.006	334.565		-424.817	-167.233
0.608884	7437.04		-107.003	334.569		-424.805	-167.231
0.6093	7437.06		-107	334.575		-424.792	-167.23
0.609717	7437.08		-106.998	334.561		-424.779	-167.228
0.610133	7437.1		-106.995	334.567		-424.766	-167.227
0.61055	7437.12		-106.993	334.575		-424.753	-167.225
0.610966	7437.13		-106.99	334.577		-424.74	-167.224
0.611382	7437.13		-106.987	334.565		-424.727	-167.224
0.611798	7437.11		-106.985	334.563		-424.715	-167.223
0.612215	7437.08		-106.982	334.55		-424.702	-167.223
0.612631	7437.06		-106.98	334.545		-424.689	-167.222
0.613047	7437.04		-106.977	334.553		-424.676	-167.221
0.613464	7437.01		-106.974	334.564		-424.663	-167.221
0.61388	7437		-106.972	334.548		-424.65	-167.22
0.614296	7437.01		-106.969	334.542		-424.638	-167.22
0.614713	7437.03		-106.966	334.547		-424.625	-167.219
0.615129	7437.05		-106.964	334.558		-424.612	-167.219
0.615545	7437.07		-106.961	334.556		-424.599	-167.218
0.615962	7437.09		-106.959	334.571		-424.586	-167.218
0.616378	7437.1		-106.956	334.576		-424.573	-167.217
0.616794	7437.11		-106.953	334.571		-424.56	-167.217
0.617211	7437.13		-106.951	334.571		-424.548	-167.216
0.617627	7437.15		-106.948	334.565		-424.535	-167.215
0.618043	7437.17		-106.946	334.566		-424.522	-167.215
0.61846	7437.19		-106.943	334.572		-424.509	-167.214
0.618876	7437.21		-106.94	334.58		-424.496	-167.214
0.619292	7437.23		-106.938	334.588		-424.483	-167.213
0.619709	7437.21		-106.935	334.583		-424.47	-167.213
0.620125	7437.19		-106.933	334.581		-424.458	-167.213
0.620541	7437.16		-106.93	334.587		-424.445	-167.212
0.620958	7437.13		-106.927	334.601		-424.432	-167.212
0.621374	7437.1		-106.925	334.607		-424.419	-167.212
0.62179	7437.08		-106.922	334.593		-424.406	-167.211
0.622207	7437.06		-106.919	334.579		-424.393	-167.211
0.622623	7437.05		-106.917	334.57		-424.38	-167.211
0.623039	7437.03		-106.914	334.574		-424.368	-167.21
0.623456	7437.01		-106.912	334.579		-424.355	-167.21
0.623872	7437		-106.909	334.583		-424.342	-167.21
0.624288	7436.98		-106.906	334.579		-424.329	-167.21
0.624704	7436.95		-106.904	334.566		-424.316	-167.209
0.625121	7436.93		-106.901	334.584		-424.303	-167.209
0.625537	7436.91		-106.899	334.589		-424.291	-167.209
0.625953	7436.9		-106.896	334.588		-424.278	-167.208
0.62637	7436.88		-106.893	334.587		-424.265	-167.208
0.626786	7436.86		-106.891	334.595		-424.252	-167.208
0.627202	7436.84		-106.888	334.589		-424.239	-167.207
0.627619	7436.8		-106.886	334.593		-424.226	-167.207
0.628035	7436.75		-106.883	334.59		-424.213	-167.207
0.628451	7436.7		-106.88	334.582		-424.201	-167.205
0.628868	7436.65		-106.878	334.603		-424.188	-167.204
0.629284	7436.6		-106.875	334.604		-424.175	-167.202
0.6297	7436.55		-106.872	334.606		-424.162	-167.2
0.630117	7436.54		-106.87	334.607		-424.149	-167.198
0.630533	7436.57		-106.867	334.606		-424.136	-167.196
0.630949	7436.6		-106.865	334.617		-424.123	-167.194
0.631366	7436.64		-106.862	334.624		-424.111	-167.192
0.631782	7436.67		-106.859	334.627		-424.098	-167.191
0.632198	7436.71		-106.857	334.628		-424.085	-167.189
0.632615	7436.74		-106.854	334.627		-424.072	-167.187
0.633031	7436.76		-106.852	334.633		-424.059	-167.185
0.633447	7436.76		-106.849	334.644		-424.046	-167.183
0.633864	7436.75		-106.846	334.652		-424.034	-167.181
0.63428	7436.75		-106.844	334.652		-424.021	-167.18
0.634696	7436.75		-106.841	334.639		-424.008	-167.178
0.635113	7436.75		-106.839	334.638		-423.995	-167.176
0.635529	7436.74		-106.836	334.63		-423.982	-167.174
0.635945	7436.73		-106.833	334.616		-423.969	-167.172
0.636362	7436.72		-106.831	334.599		-423.956	-167.17
0.636778	7436.71		-106.828	334.591		-423.944	-167.168
0.637194	7436.7		-106.825	334.581		-423.931	-167.167
0.637611	7436.69		-106.823	334.576		-423.918	-167.166
0.638027	7436.69		-106.82	334.577		-423.905	-167.164
0.638443	7436.66		-106.818	334.581		-423.892	-167.163
0.63886	7436.63		-106.815	334.603		-423.879	-167.161
0.639276	7436.6		-106.812	334.63		-423.866	-167.16
0.639692	7436.56		-106.81	334.649		-423.854	-167.158
0.640108	7436.53		-106.807	334.646		-423.841	-167.157
0.640525	7436.49		-106.805	334.658		-423.828	-167.155
0.640941	7436.44		-106.802	334.667		-423.815	-167.154
0.641357	7436.4		-106.799	334.672		-423.802	-167.153
0.641774	7436.37		-106.797	334.675		-423.789	-167.151
0.64219	7436.33		-106.794	334.687		-423.777	-167.15
0.642606	7436.3		-106.792	334.678		-423.764	-167.148
0.643023	7436.27		-106.789	334.677		-423.751	-167.147
0.643439	7436.26		-106.786	334.681		-423.738	-167.145
0.643855	7436.26		-106.784	334.689		-423.725	-167.144
0.644272	7436.27		-106.781	334.697		-423.712	-167.143
0.644688	7436.27		-106.778	334.717		-423.699	-167.141
0.645104	7436.27		-106.776	334.73		-423.687	-167.14
0.645521	7436.28		-106.773	334.733		-423.674	-167.138
0.645937	7436.27		-106.771	334.723		-423.661	-167.137
0.646353	7436.25		-106.768	334.715		-423.648	-167.135
0.64677	7436.2		-106.765	334.724		-423.635	-167.134
0.647186	7436.16		-106.763	334.729		-423.622	-167.132
0.647602	7436.11		-106.76	334.723		-423.609	-167.131
0.648019	7436.07		-106.758	334.705		-423.597	-167.129
0.648435	7436.02		-106.755	334.703		-423.584	-167.128
0.648851	7436		-106.752	334.705		-423.571	-167.126
0.649268	7435.99		-106.75	334.705		-423.558	-167.125
0.649684	7435.97		-106.747	334.695		-423.545	-167.123
0.6501	7435.95		-106.745	334.678		-423.532	-167.122
0.650517	7435.93		-106.742	334.672		-423.52	-167.12
0.650933	7435.92		-106.739	334.677		-423.507	-167.119
0.651349	7435.89		-106.737	334.678		-423.494	-167.118
0.651766	7435.85		-106.734	334.652		-423.481	-167.116
0.652182	7435.81		-106.731	334.644		-423.468	-167.115
0.652598	7435.78		-106.729	334.656		-423.455	-167.113
0.653014	7435.74		-106.726	334.674		-423.442	-167.112
0.653431	7435.71		-106.724	334.688		-423.43	-167.11
0.653847	7435.68		-106.721	334.689		-423.417	-167.109
0.654263	7435.64		-106.718	334.684		-423.404	-167.108
0.65468	7435.61		-106.716	334.698		-423.391	-167.108
0.655096	7435.58		-106.713	334.713		-423.378	-167.108
0.655512	7435.55		-106.711	334.714		-423.365	-167.108
0.655929	7435.52		-106.708	334.722		-423.352	-167.108
0.656345	7435.49		-106.705	334.727		-423.34	-167.108
0.656761	7435.47		-106.703	334.736		-423.327	-167.108
0.657178	7435.47		-106.7	334.749		-423.314	-167.109
0.657594	7435.46		-106.698	334.764		-423.301	-167.109
0.65801	7435.45		-106.695	334.772		-423.288	-167.109
0.658427	7435.44		-106.692	334.766		-423.275	-167.109
0.658843	7435.44		-106.69	334.761		-423.262	-167.109
0.659259	7435.43		-106.687	334.763		-423.25	-167.109
0.659676	7435.43		-106.684	334.749		-423.237	-167.109
0.660092	7435.44		-106.682	334.735		-423.224	-167.109
0.660508	7435.45		-106.679	334.724		-423.211	-167.109
0.660925	7435.45		-106.677	334.711		-423.198	-167.109
0.661341	7435.46		-106.674	334.691		-423.185	-167.109
0.661757	7435.47		-106.671	334.703		-423.173	-167.109
0.662174	7435.46		-106.669	334.714		-423.16	-167.11
0.66259	7435.44		-106.666	334.72		-423.147	-167.11
0.663006	7435.42		-106.664	334.721		-423.134	-167.109
0.663423	7435.4		-106.661	334.729		-423.121	-167.108
0.663839	7435.38		-106.658	334.732		-423.108	-167.107
0.664255	7435.36		-106.656	334.742		-423.095	-167.106
0.664672	7435.34		-106.653	334.748		-423.083	-167.106
0.665088	7435.31		-106.651	334.743		-423.07	-167.105
0.665504	7435.28		-106.648	334.741		-423.057	-167.104
0.665921	7435.25		-106.645	334.741		-423.044	-167.103
0.666337	7435.21		-106.643	334.749		-423.031	-167.102
0.666753	7435.18		-106.64	334.763		-423.018	-167.102
0.66717	7435.15		-106.637	334.772		-423.005	-167.101
0.667586	7435.13		-106.635	334.786		-422.993	-167.1
0.668002	7435.14		-106.632	334.789		-422.98	-167.099
0.668418	7435.14		-106.63	334.792		-422.967	-167.098
0.668835	7435.14		-106.627	334.801		-422.954	-167.097
0.669251	7435.15		-106.624	334.816		-422.941	-167.097
0.669667	7435.15		-106.622	334.812		-422.928	-167.096
0.670084	7435.15		-106.619	334.807		-422.916	-167.095
0.6705	7435.16		-106.617	334.802		-422.903	-167.094
0.670916	7435.16		-106.614	334.793		-422.89	-167.093
0.671333	7435.17		-106.611	334.802		-422.877	-167.092
0.671749	7435.17		-106.609	334.799		-422.864	-167.092
0.672165	7435.18		-106.606	334.8		-422.851	-167.092
0.672582	7435.18		-106.604	334.807		-422.838	-167.092
0.672998	7435.2		-106.601	334.81		-422.826	-167.091
0.673414	7435.23		-106.598	334.812		-422.813	-167.091
0.673831	7435.25		-106.596	334.808		-422.8	-167.091
0.674247	7435.28		-106.593	334.802		-422.787	-167.09
0.674663	7435.3		-106.59	334.798		-422.774	-167.09
0.67508	7435.33		-106.588	334.795		-422.761	-167.09
0.675496	7435.36		-106.585	334.788		-422.748	-167.089
0.675912	7435.39		-106.583	334.788		-422.736	-167.089
0.676329	7435.41		-106.58	334.795		-422.723	-167.089
0.676745	7435.44		-106.577	334.804		-422.71	-167.088
0.677161	7435.46		-106.575	334.802		-422.697	-167.088
0.677578	7435.49		-106.572	334.808		-422.684	-167.088
0.677994	7435.51		-106.57	334.816		-422.671	-167.088
0.67841	7435.51		-106.567	334.823		-422.659	-167.087
0.678827	7435.52		-106.564	334.837		-422.646	-167.087
0.679243	7435.53		-106.562	334.839		-422.633	-167.087
0.679659	7435.53		-106.559	334.839		-422.62	-167.086
0.680076	7435.54		-106.557	334.838		-422.607	-167.086
0.680492	7435.55		-106.554	334.842		-422.594	-167.085
0.680908	7435.55		-106.551	334.858		-422.581	-167.085
0.681325	7435.56		-106.549	334.852		-422.569	-167.084
0.681741	7435.57		-106.546	334.845		-422.556	-167.084
0.682157	7435.58		-106.543	334.843		-422.543	-167.083
0.682573	7435.58		-106.541	334.848		-422.53	-167.083
0.68299	7435.59		-106.538	334.829		-422.517	-167.082
0.683406	7435.6		-106.536	334.812		-422.504	-167.082
0.683822	7435.58		-106.533	334.799		-422.491	-167.081
0.684239	7435.56		-106.53	334.793		-422.479	-167.08
0.684655	7435.54		-106.528	334.799		-422.466	-167.08
0.685071	7435.52		-106.525	334.804		-422.453	-167.079
0.685488	7435.51		-106.523	334.799		-422.44	-167.079
0.685904	7435.49		-106.52	334.798		-422.427	-167.078
0.68632	7435.48		-106.517	334.821		-422.414	-167.078
0.686737	7435.45		-106.515	334.82		-422.401	-167.077
0.687153	7435.43		-106.512	334.815		-422.389	-167.077
0.687569	7435.41		-106.51	334.811		-422.376	-167.076
0.687986	7435.38		-106.507	334.805		-422.363	-167.076
0.688402	7435.36		-106.504	334.791		-422.35	-167.075
0.688818	7435.33		-106.502	334.788		-422.337	-167.074
0.689235	7435.26		-106.499	334.782		-422.324	-167.073
0.689651	7435.18		-106.496	334.787		-422.312	-167.073
0.690067	7435.11		-106.494	334.808		-422.299	-167.072
0.690484	7435.03		-106.491	334.808		-422.286	-167.071
0.6909	7434.95		-106.489	334.822		-422.273	-167.07
0.691316	7434.87		-106.486	334.826		-422.26	-167.069
0.691733	7434.8		-106.483	334.824		-422.247	-167.068
0.692149	7434.76		-106.481	334.842		-422.234	-167.067
0.692565	7434.72		-106.478	334.849		-422.222	-167.067
0.692982	7434.69		-106.476	334.843		-422.209	-167.066
0.693398	7434.65		-106.473	334.837		-422.196	-167.065
0.693814	7434.61		-106.47	334.84		-422.183	-167.064
0.694231	7434.58		-106.468	334.845		-422.17	-167.063
0.694647	7434.59		-106.465	334.869		-422.157	-167.062
0.695063	7434.6		-106.463	334.87		-422.144	-167.061
0.69548	7434.61		-106.46	334.866		-422.132	-167.061
0.695896	7434.62		-106.457	334.879		-422.119	-167.06
0.696312	7434.63		-106.455	334.882		-422.106	-167.059
0.696728	7434.65		-106.452	334.884		-422.093	-167.058
0.697145	7434.67		-106.449	334.886		-422.08	-167.057
0.697561	7434.68		-106.447	334.887		-422.067	-167.055
0.697977	7434.7		-106.444	334.886		-422.055	-167.053
0.698394	7434.71		-106.442	334.901		-422.042	-167.051
0.69881	7434.73		-106.439	334.903		-422.029	-167.048
0.699226	7434.74		-106.436	334.899		-422.016	-167.046
0.699643	7434.79		-106.434	334.895		-422.003	-167.044
0.700059	7434.84		-106.431	334.911		-421.99	-167.042
0.700475	7434.88		-106.429	334.897		-421.977	-167.04
0.700892	7434.93		-106.426	334.882		-421.965	-167.037
0.701308	7434.97		-106.423	334.874		-421.952	-167.035
0.701724	7435.01		-106.421	334.867		-421.939	-167.033
0.702141	7435.04		-106.418	334.874		-421.926	-167.031
0.702557	7435.04		-106.416	334.872		-421.913	-167.029
0.702973	7435.03		-106.413	334.867		-421.9	-167.027
0.70339	7435.03		-106.41	334.866		-421.887	-167.024
0.703806	7435.03		-106.408	334.884		-421.875	-167.022
0.704222	7435.02		-106.405	334.891		-421.862	-167.02
0.704639	7435.02		-106.402	334.905		-421.849	-167.018
0.705055	7434.99		-106.4	334.92		-421.836	-167.016
0.705471	7434.95		-106.397	334.927		-421.823	-167.013
0.705888	7434.92		-106.395	334.95		-421.81	-167.012
0.706304	7434.88		-106.392	334.946		-421.798	-167.011
0.70672	7434.85		-106.389	334.943		-421.785	-167.011
0.707137	7434.82		-106.387	334.946		-421.772	-167.011
0.707553	7434.79		-106.384	334.95		-421.759	-167.011
0.707969	7434.76		-106.382	334.948		-421.746	-167.01
0.708386	7434.73		-106.379	334.945		-421.733	-167.01
0.708802	7434.71		-106.376	334.941		-421.72	-167.01
0.709218	7434.68		-106.374	334.935		-421.708	-167.01
0.709635	7434.65		-106.371	334.923		-421.695	-167.01
0.710051	7434.63		-106.369	334.925		-421.682	-167.009
0.710467	7434.61		-106.366	334.932		-421.669	-167.009
0.710883	7434.59		-106.363	334.934		-421.656	-167.009
0.7113	7434.57		-106.361	334.923		-421.643	-167.009
0.711716	7434.54		-106.358	334.93		-421.63	-167.008
0.712132	7434.52		-106.355	334.934		-421.618	-167.008
0.712549	7434.5		-106.353	334.944		-421.605	-167.008
0.712965	7434.48		-106.35	334.955		-421.592	-167.008
0.713381	7434.47		-106.348	334.951		-421.579	-167.008
0.713798	7434.46		-106.345	334.936		-421.566	-167.007
0.714214	7434.45		-106.342	334.934		-421.553	-167.007
0.71463	7434.44		-106.34	334.94		-421.54	-167.006
0.715047	7434.43		-106.337	334.95		-421.528	-167.005
0.715463	7434.42		-106.335	334.956		-421.515	-167.004
0.715879	7434.41		-106.332	334.959		-421.502	-167.003
0.716296	7434.4		-106.329	334.96		-421.489	-167.001
0.716712	7434.38		-106.327	334.958		-421.476	-167
0.717128	7434.36		-106.324	334.95		-421.463	-166.999
0.717545	7434.35		-106.322	334.942		-421.451	-166.997
0.717961	7434.33		-106.319	334.923		-421.438	-166.996
0.718377	7434.33		-106.316	334.902		-421.425	-166.995
0.718794	7434.32		-106.314	334.888		-421.412	-166.994
0.71921	7434.32		-106.311	334.882		-421.399	-166.992
0.719626	7434.32		-106.308	334.898		-421.386	-166.991
0.720043	7434.31		-106.306	334.911		-421.373	-166.99
0.720459	7434.31		-106.303	334.922		-421.361	-166.988
0.720875	7434.31		-106.301	334.937		-421.348	-166.987
0.721292	7434.32		-106.298	334.957		-421.335	-166.986
0.721708	7434.33		-106.295	334.964		-421.322	-166.985
0.722124	7434.34		-106.293	334.97		-421.309	-166.983
0.722541	7434.35		-106.29	334.975		-421.296	-166.982
0.722957	7434.36		-106.288	334.969		-421.283	-166.981
0.723373	7434.36		-106.285	334.967		-421.271	-166.979
0.72379	7434.35		-106.282	334.976		-421.258	-166.978
0.724206	7434.32		-106.28	334.98		-421.245	-166.977
0.724622	7434.29		-106.277	334.972		-421.232	-166.976
0.725038	7434.26		-106.275	334.968		-421.219	-166.974
0.725455	7434.23		-106.272	334.952		-421.206	-166.973
0.725871	7434.2		-106.269	334.95		-421.194	-166.972
0.726287	7434.18		-106.267	334.962		-421.181	-166.97
0.726704	7434.19		-106.264	334.974		-421.168	-166.969
0.72712	7434.2		-106.261	334.967		-421.155	-166.968
0.727536	7434.21		-106.259	334.962		-421.142	-166.967
0.727953	7434.22		-106.256	334.962		-421.129	-166.965
0.728369	7434.22		-106.254	334.971		-421.116	-166.964
0.728785	7434.23		-106.251	334.987		-421.104	-166.963
0.729202	7434.25		-106.248	334.977		-421.091	-166.961
0.729618	7434.27		-106.246	334.962		-421.078	-166.96
0.730034	7434.29		-106.243	334.955		-421.065	-166.959
0.730451	7434.31		-106.241	334.963		-421.052	-166.958
0.730867	7434.33		-106.238	334.959		-421.039	-166.956
0.731283	7434.35		-106.235	334.965		-421.026	-166.955
0.7317	7434.36		-106.233	334.973		-421.014	-166.954
0.732116	7434.34		-106.23	334.981		-421.001	-166.952
0.732532	7434.31		-106.228	334.989		-420.988	-166.95
0.732949	7434.29		-106.225	335		-420.975	-166.949
0.733365	7434.26		-106.222	335.004		-420.962	-166.947
0.733781	7434.24		-106.22	335.006		-420.949	-166.945
0.734198	7434.23		-106.217	335.008		-420.937	-166.944
0.734614	7434.24		-106.214	335.013		-420.924	-166.942
0.73503	7434.25		-106.212	335.006		-420.911	-166.94
0.735447	7434.26		-106.209	335.002		-420.898	-166.939
0.735863	7434.28		-106.207	335.006		-420.885	-166.937
0.736279	7434.29		-106.204	335.017		-420.872	-166.935
0.736696	7434.3		-106.201	335.01		-420.859	-166.934
0.737112	7434.29		-106.199	335.009		-420.847	-166.932
0.737528	7434.3		-106.196	335.004		-420.834	-166.931
0.737945	7434.3		-106.194	334.996		-420.821	-166.929
0.738361	7434.31		-106.191	334.991		-420.808	-166.927
0.738777	7434.31		-106.188	334.992		-420.795	-166.926
0.739193	7434.32		-106.186	334.995		-420.782	-166.924
0.73961	7434.31		-106.183	335.001		-420.769	-166.922
0.740026	7434.28		-106.181	335.011		-420.757	-166.921
0.740442	7434.24		-106.178	335.026		-420.744	-166.919
0.740859	7434.21		-106.175	335.042		-420.731	-166.918
0.741275	7434.17		-106.173	335.045		-420.718	-166.918
0.741691	7434.13		-106.17	335.042		-420.705	-166.917
0.742108	7434.11		-106.167	335.049		-420.692	-166.916
0.742524	7434.13		-106.165	335.045		-420.68	-166.915
0.74294	7434.15		-106.162	335.036		-420.667	-166.914
0.743357	7434.17		-106.16	335.028		-420.654	-166.914
0.743773	7434.19		-106.157	335.026		-420.641	-166.913
0.744189	7434.22		-106.154	335.023		-420.628	-166.912
0.744606	7434.24		-106.152	335.021		-420.615	-166.911
0.745022	7434.25		-106.149	335.021		-420.602	-166.911
0.745438	7434.25		-106.147	335.019		-420.59	-166.91
0.745855	7434.26		-106.144	335.014		-420.577	-166.909
0.746271	7434.26		-106.141	335.01		-420.564	-166.908
0.746687	7434.26		-106.139	335.011		-420.551	-166.907
0.747104	7434.27		-106.136	335.006		-420.538	-166.907
0.74752	7434.26		-106.134	334.999		-420.525	-166.906
0.747936	7434.24		-106.131	335.004		-420.512	-166.905
0.748353	7434.23		-106.128	335.025		-420.5	-166.904
0.748769	7434.21		-106.126	335.044		-420.487	-166.904
0.749185	7434.2		-106.123	335.058		-420.474	-166.903
0.749602	7434.18		-106.12	335.066		-420.461	-166.902
0.750018	7434.16		-106.118	335.078		-420.448	-166.902
0.750434	7434.17		-106.115	335.09		-420.435	-166.901
0.750851	7434.17		-106.113	335.084		-420.422	-166.9
0.751267	7434.17		-106.11	335.065		-420.41	-166.9
0.751683	7434.18		-106.107	335.057		-420.397	-166.899
0.7521	7434.18		-106.105	335.048		-420.384	-166.899
0.752516	7434.18		-106.102	335.053		-420.371	-166.898
0.752932	7434.18		-106.1	335.051		-420.358	-166.897
0.753349	7434.18		-106.097	335.038		-420.345	-166.897
0.753765	7434.18		-106.094	335.043		-420.333	-166.896
0.754181	7434.18		-106.092	335.061		-420.32	-166.895
0.754597	7434.18		-106.089	335.072		-420.307	-166.895
0.755014	7434.18		-106.087	335.07		-420.294	-166.894
0.75543	7434.18		-106.084	335.054		-420.281	-166.894
0.755846	7434.17		-106.081	335.044		-420.268	-166.893
0.756263	7434.15		-106.079	335.06		-420.255	-166.892
0.756679	7434.14		-106.076	335.074		-420.243	-166.892
0.757095	7434.12		-106.073	335.082		-420.23	-166.891
0.757512	7434.1		-106.071	335.09		-420.217	-166.891
0.757928	7434.09		-106.068	335.075		-420.204	-166.89
0.758344	7434.07		-106.066	335.074		-420.191	-166.889
0.758761	7434.06		-106.063	335.074		-420.178	-166.888
0.759177	7434.05		-106.06	335.068		-420.165	-166.887
0.759593	7434.04		-106.058	335.079		-420.153	-166.886
0.76001	7434.03		-106.055	335.076		-420.14	-166.885
0.760426	7434.02		-106.053	335.082		-420.127	-166.884
0.760842	7434.02		-106.05	335.095		-420.114	-166.883
0.761259	7434.01		-106.047	335.111		-420.101	-166.882
0.761675	7433.99		-106.045	335.116		-420.088	-166.88
0.762091	7433.97		-106.042	335.133		-420.075	-166.879
0.762508	7433.95		-106.04	335.14		-420.063	-166.878
0.762924	7433.93		-106.037	335.131		-420.05	-166.877
0.76334	7433.91		-106.034	335.125		-420.037	-166.876
0.763757	7433.89		-106.032	335.115		-420.024	-166.875
0.764173	7433.87		-106.029	335.106		-420.011	-166.874
0.764589	7433.86		-106.026	335.098		-419.998	-166.873
0.765006	7433.85		-106.024	335.091		-419.986	-166.872
0.765422	7433.84		-106.021	335.085		-419.973	-166.871
0.765838	7433.83		-106.019	335.086		-419.96	-166.87
0.766255	7433.83		-106.016	335.09		-419.947	-166.869
0.766671	7433.86		-106.013	335.092		-419.934	-166.87
0.767087	7433.89		-106.011	335.087		-419.921	-166.87
0.767503	7433.92		-106.008	335.074		-419.908	-166.87
0.76792	7433.95		-106.006	335.085		-419.896	-166.87
0.768336	7433.97		-106.003	335.097		-419.883	-166.87
0.768752	7434		-106	335.098		-419.87	-166.87
0.769169	7434.01		-105.998	335.118		-419.857	-166.87
0.769585	7434.01		-105.995	335.105		-419.844	-166.87
0.770001	7434.01		-105.993	335.109		-419.831	-166.87
0.770418	7434.01		-105.99	335.122		-419.819	-166.87
0.770834	7434		-105.987	335.127		-419.806	-166.87
0.77125	7434		-105.985	335.123		-419.793	-166.87
0.771667	7434.01		-105.982	335.115		-419.78	-166.87
0.772083	7434.03		-105.98	335.104		-419.767	-166.87
0.772499	7434.05		-105.977	335.092		-419.754	-166.87
0.772916	7434.07		-105.974	335.085		-419.741	-166.87
0.773332	7434.08		-105.972	335.076		-419.729	-166.871
0.773748	7434.1		-105.969	335.071		-419.716	-166.871
0.774165	7434.12		-105.966	335.069		-419.703	-166.871
0.774581	7434.09		-105.964	335.071		-419.69	-166.871
0.774997	7434.04		-105.961	335.087		-419.677	-166.87
0.775414	7433.99		-105.959	335.085		-419.664	-166.868
0.77583	7433.94		-105.956	335.089		-419.651	-166.866
0.776246	7433.89		-105.953	335.099		-419.639	-166.863
0.776663	7433.84		-105.951	335.11		-419.626	-166.861
0.777079	7433.79		-105.948	335.093		-419.613	-166.859
0.777495	7433.76		-105.946	335.092		-419.6	-166.857
0.777912	7433.73		-105.943	335.1		-419.587	-166.855
0.778328	7433.7		-105.94	335.106		-419.574	-166.853
0.778744	7433.67		-105.938	335.105		-419.561	-166.85
0.779161	7433.65		-105.935	335.126		-419.549	-166.848
0.779577	7433.63		-105.932	335.129		-419.536	-166.846
0.779993	7433.62		-105.93	335.125		-419.523	-166.844
0.78041	7433.6		-105.927	335.129		-419.51	-166.842
0.780826	7433.59		-105.925	335.134		-419.497	-166.84
0.781242	7433.58		-105.922	335.138		-419.484	-166.838
0.781659	7433.57		-105.919	335.142		-419.472	-166.835
0.782075	7433.56		-105.917	335.139		-419.459	-166.833
0.782491	7433.54		-105.914	335.117		-419.446	-166.831
0.782907	7433.53		-105.912	335.135		-419.433	-166.829
0.783324	7433.51		-105.909	335.139		-419.42	-166.827
0.78374	7433.49		-105.906	335.143		-419.407	-166.826
0.784156	7433.48		-105.904	335.148		-419.394	-166.825
0.784573	7433.46		-105.901	335.133		-419.382	-166.824
0.784989	7433.47		-105.899	335.127		-419.369	-166.824
0.785405	7433.48		-105.896	335.132		-419.356	-166.823
0.785822	7433.48		-105.893	335.14		-419.343	-166.823
0.786238	7433.49		-105.891	335.132		-419.33	-166.822
0.786654	7433.49		-105.888	335.129		-419.317	-166.822
0.787071	7433.5		-105.885	335.131		-419.304	-166.821
0.787487	7433.49		-105.883	335.143		-419.292	-166.82
0.787903	7433.48		-105.88	335.162		-419.279	-166.82
0.78832	7433.47		-105.878	335.172		-419.266	-166.819
0.788736	7433.46		-105.875	335.163		-419.253	-166.819
0.789152	7433.46		-105.872	335.167		-419.24	-166.818
0.789569	7433.45		-105.87	335.17		-419.227	-166.817
0.789985	7433.44		-105.867	335.16		-419.215	-166.817
0.790401	7433.44		-105.865	335.159		-419.202	-166.816
0.790818	7433.45		-105.862	335.14		-419.189	-166.816
0.791234	7433.47		-105.859	335.122		-419.176	-166.815
0.79165	7433.49		-105.857	335.116		-419.163	-166.814
0.792067	7433.51		-105.854	335.132		-419.15	-166.814
0.792483	7433.53		-105.852	335.125		-419.137	-166.813
0.792899	7433.55		-105.849	335.122		-419.125	-166.812
0.793316	7433.55		-105.846	335.114		-419.112	-166.812
0.793732	7433.55		-105.844	335.103		-419.099	-166.811
0.794148	7433.54		-105.841	335.119		-419.086	-166.81
0.794565	7433.53		-105.839	335.119		-419.073	-166.81
0.794981	7433.53		-105.836	335.122		-419.06	-166.809
0.795397	7433.52		-105.833	335.127		-419.047	-166.808
0.795814	7433.53		-105.831	335.127		-419.035	-166.807
0.79623	7433.52		-105.828	335.162		-419.022	-166.807
0.796646	7433.5		-105.825	335.173		-419.009	-166.806
0.797063	7433.49		-105.823	335.178		-418.996	-166.805
0.797479	7433.47		-105.82	335.184		-418.983	-166.805
0.797895	7433.45		-105.818	335.194		-418.97	-166.804
0.798311	7433.43		-105.815	335.2		-418.958	-166.803
0.798728	7433.41		-105.812	335.2		-418.945	-166.803
0.799144	7433.41		-105.81	335.197		-418.932	-166.802
0.79956	7433.41		-105.807	335.193		-418.919	-166.801
0.799977	7433.41		-105.805	335.188		-418.906	-166.8
0.800393	7433.41		-105.802	335.2		-418.893	-166.8
0.800809	7433.41		-105.799	335.203		-418.88	-166.799
0.801226	7433.39		-105.797	335.192		-418.868	-166.796
0.801642	7433.35		-105.794	335.172		-418.855	-166.793
0.802058	7433.32		-105.792	335.159		-418.842	-166.79
0.802475	7433.28		-105.789	335.156		-418.829	-166.788
0.802891	7433.24		-105.786	335.156		-418.816	-166.785
0.803307	7433.2		-105.784	335.152		-418.803	-166.782
0.803724	7433.18		-105.781	335.136		-418.79	-166.78
0.80414	7433.17		-105.778	335.129		-418.778	-166.777
0.804556	7433.17		-105.776	335.128		-418.765	-166.774
0.804973	7433.16		-105.773	335.131		-418.752	-166.772
0.805389	7433.16		-105.771	335.14		-418.739	-166.769
0.805805	7433.15		-105.768	335.15		-418.726	-166.766
0.806222	7433.16		-105.765	335.172		-418.713	-166.764
0.806638	7433.18		-105.763	335.195		-418.7	-166.761
0.807054	7433.18		-105.76	335.219		-418.688	-166.758
0.807471	7433.18		-105.758	335.25		-418.675	-166.755
0.807887	7433.18		-105.755	335.266		-418.662	-166.753
0.808303	7433.18		-105.752	335.279		-418.649	-166.736
0.80872	7433.19		-105.75	335.294		-418.636	-166.746
0.809136	7433.16		-105.747	335.307		-418.623	-166.749
0.809552	7433.13		-105.744	335.307		-418.611	-166.783
0.809969	7433.11		-105.742	335.309		-418.598	-166.824
0.810385	7433.08		-105.739	335.309		-418.585	-166.822
0.810801	7433.06		-105.737	335.309		-418.572	-166.823
0.811217	7433.04		-105.734	335.31		-418.559	-166.824
0.811634	7433.01		-105.731	335.294		-418.546	-166.799
[truncated: 47,047 more rows]
