# Supplementary material for: Structural insights into the iron nitrogenase complex
Source: Nat Struct Mol Biol. 2023 Dec 7;31(1):150–8. doi: 10.1038/s41594-023-01124-2 (PMC10803253; doi:10.1038/s41594-023-01124-2)
Supplement: Supplementary file 7 — Statistical source data. [file 41594_2023_1124_MOESM7_ESM.xlsx]

## Sheet: Extended Data Fig. 2a
Extended Data Fig. 2a: Metal Analysis by ICP-OES
Sample	Protein Concentration [µg/l]	Replicate	# of protein molecules	Measured Metal Concentration [µg/l]				# of Fe atoms per protein molecule
				Fe	Mo	Ni	Zn
Anf(DGK)2	100	1	2.86441e+14	77.5	<2	<5	2.85	24.8
	100	2	2.86441e+14	76	<2	<5	2.22	24.32
	200	3	5.72883e+14	149	<2	<5	5.1	23.84
	200	4	5.72883e+14	150	<2	<5	6.56	24
AnfH2	100	1	2.29153e+15	93.3	<2	25.2	<1	3.732
	100	2	2.29153e+15	95.9	<2	26.2	2.04	3.836
	200	3	4583060015220701	183	<2	50.7	1.56	3.66
	200	4	4583060015220701	195	<2	52.3	1.28	3.9
